# Supplementary material for: Epigenetic Age Prediction Using N6‐Methyladenine in the Buff‐Tailed Bumblebee (Bombus terrestris)
Source: Aging Cell. 2025 Dec 4;25(1):e70312. doi: 10.1111/acel.70312 (PMC12740111; doi:10.1111/acel.70312)
Supplement: Supplementary file 1 — Table S1: 6 mA DMS between 7‐days‐old and 35‐days‐old males. Table S2: 5 mC DMS between 7‐days‐old and 35‐days‐old males. Table S3: 6 mA BP terms enriched between 7‐days‐old and 35‐days‐old males. Table S4: 5 mC BP terms enriched between 7‐days‐old and 35‐days‐old males. Table S5: 6 mA and 5 mC DMS between 35‐days‐old control males and 35‐days‐old males fed rapamycin. Table S6: 6 mA and 5 mC DMS between 35‐days‐old control males and 35‐days‐old males fed resveratrol. Table S7: Enriched BP terms between 35‐days‐old control males and 35‐days‐old males fed rapamycin. Table S8: Enriched BP terms between 35‐days‐old control males and 35‐days‐old males fed resveratrol. [file ACEL-25-e70312-s001.xlsx]

## Sheet: Table S1 - 6mA DMS
Table S1 - 6mA DMS between 7-days-old and 35-days-old males
chr	start	end	p_value	effect_size	p_adjusted	methylation_status	gene_name	gene_description
NC_063274.1	22914810	22914811	0	-0.0581197	0	-	LOC125385250	integral membrane protein DGCR2/IDD-like
NC_063274.1	22914810	22914811	0	-0.0581197	0	-	LOC105667061	G-patch domain and KOW motifs-containing protein
NW_025963548.1	298739	298740	0	-0.0561254	0	-	LOC110120275	uncharacterized LOC110120275
NW_025963548.1	95391	95392	0	-0.0571225	0	-	LOC125386950	small subunit ribosomal RNA
NW_025963548.1	387727	387728	0	-0.0571225	0	-	LOC125386940	immediate early response 3-interacting protein 1-like
NW_025963553.1	193684	193685	0	-0.060114	0	-	LOC125387102	uncharacterized LOC125387102
NW_025963553.1	193684	193685	0	-0.060114	0	-	LOC125387067	uncharacterized LOC125387067
NC_063285.1	1949600	1949601	0	-0.0621083	0	-	LOC125384634	GDP-D-glucose phosphorylase 1-like
NW_025963553.1	172818	172819	0	-0.0576923	0	-	LOC125387066	uncharacterized LOC125387066
NC_063272.1	1858590	1858591	0	-0.0641026	0	-	LOC125384870	uncharacterized LOC125384870
NC_063279.1	17541470	17541471	0	-0.0566952	0	-	LOC125386022	40S ribosomal protein S6-like
NC_063281.1	248738	248739	0	-0.0581197	0	-	LOC125386172	uncharacterized LOC125386172
NC_063274.1	7031724	7031725	0	-0.0566952	0	-	LOC125385294	uncharacterized LOC125385294
NW_025963549.1	1788346	1788347	0	-0.055698	0	-	LOC125386963	uncharacterized LOC125386963
NC_063281.1	9196384	9196385	0	-0.055698	0	-	LOC100643709	neuropeptide CCHamide-1 receptor
NW_025963553.1	136093	136094	0	-0.0631054	0	-	LOC125387082	uncharacterized LOC125387082
NW_025963553.1	16592	16593	0	-0.0591168	0	-	LOC125387075	uncharacterized LOC125387075
NW_025963553.1	16592	16593	0	-0.0591168	0	-	LOC125384660	omega-amidase NIT2-like
NC_063272.1	1981609	1981610	0	-0.0631054	0	-	LOC125384890	uncharacterized LOC125384890
NC_063274.1	22876857	22876858	0	-0.0591168	0	-	LOC125385250	integral membrane protein DGCR2/IDD-like
NC_063274.1	22876857	22876858	0	-0.0591168	0	-	LOC105667061	G-patch domain and KOW motifs-containing protein
NC_063272.1	2353888	2353889	0	-0.0611111	0	-	LOC125384895	uncharacterized LOC125384895
NC_063274.1	22802035	22802036	0	-0.0591168	0	-	LOC125385250	integral membrane protein DGCR2/IDD-like
NC_063285.1	1206563	1206564	0	-0.0641026	0	-	LOC125386755	GDP-D-glucose phosphorylase 1-like
NW_025963548.1	71769	71770	0	-0.0611111	0	-	LOC125386949	small subunit ribosomal RNA
NC_063272.1	2374549	2374550	0	-0.0576923	0	-	LOC125384895	uncharacterized LOC125384895
NC_063272.1	2927363	2927364	0	-0.0576923	0	-	LOC125384933	uncharacterized LOC125384933
NC_063281.1	9150356	9150357	0	-0.0631054	0	-	LOC125386217	uncharacterized LOC125386217
NC_063272.1	2285939	2285940	0	-0.0571225	0	-	LOC125384903	uncharacterized LOC125384903
NC_063272.1	2285939	2285940	0	-0.0571225	0	-	LOC125384865	A disintegrin and metalloproteinase with thrombospondin motifs 14-like
NC_063274.1	22812245	22812246	0	-0.0561254	0	-	LOC125385250	integral membrane protein DGCR2/IDD-like
NW_025963548.1	396922	396923	0	-0.0576923	0	-	LOC125386940	immediate early response 3-interacting protein 1-like
NC_063285.1	7741010	7741011	0	-0.0631054	0	-	LOC125386640	uncharacterized LOC125386640
NC_063285.1	7741010	7741011	0	-0.0631054	0	-	LOC125386672	uncharacterized LOC125386672
NC_063281.1	9195031	9195032	0	-0.0591168	0	-	LOC100643709	neuropeptide CCHamide-1 receptor
NC_063285.1	2909515	2909516	0	-0.0695157	0	-	LOC125386706	uncharacterized LOC125386706
NC_063285.1	2800194	2800195	0	-0.0641026	0	-	LOC105666984	GDP-D-glucose phosphorylase 1
NW_025963548.1	522232	522233	0	-0.0591168	0	-	LOC125386936	uncharacterized LOC125386936
NC_063285.1	7715780	7715781	0	-0.0705128	0	-	LOC125386640	uncharacterized LOC125386640
NC_063285.1	1912331	1912332	0	-0.0684932	0	-	LOC125386762	uncharacterized LOC125386762
NC_063285.1	1912331	1912332	0	-0.0684932	0	-	LOC125384634	GDP-D-glucose phosphorylase 1-like
NC_063271.1	16537288	16537289	0	0.0666667	0	+	LOC125384732	uncharacterized LOC125384732
NC_063272.1	1855354	1855355	0	-0.0576923	0	-	LOC125384870	uncharacterized LOC125384870
NC_063272.1	2282798	2282799	0	-0.0591168	0	-	LOC125384903	uncharacterized LOC125384903
NC_063272.1	2282798	2282799	0	-0.0591168	0	-	LOC125384865	A disintegrin and metalloproteinase with thrombospondin motifs 14-like
NW_025963548.1	452092	452093	0	-0.0561254	0	-	LOC125386940	immediate early response 3-interacting protein 1-like
NC_063281.1	226711	226712	0	-0.0638298	0	-	LOC125386172	uncharacterized LOC125386172
NC_063285.1	2908591	2908592	0	-0.0685185	0	-	LOC125386706	uncharacterized LOC125386706
NC_063285.1	1250892	1250893	0	-0.0576923	0	-	LOC125386755	GDP-D-glucose phosphorylase 1-like
NC_063279.1	14854740	14854741	0	0.0666667	0	+	LOC125384639	uncharacterized LOC125384639
NC_063285.1	3237422	3237423	0	-0.0641026	0	-	LOC105666983	GDP-D-glucose phosphorylase 1
NC_063285.1	1245315	1245316	0	-0.0631054	0	-	LOC125386755	GDP-D-glucose phosphorylase 1-like
NC_063285.1	1248365	1248366	0	-0.0566952	0	-	LOC125386755	GDP-D-glucose phosphorylase 1-like
NC_063271.1	15983157	15983158	0	-0.0641026	0	-	LOC125384768	uncharacterized LOC125384768
NC_063271.1	15983157	15983158	0	-0.0641026	0	-	LOC125384770	uncharacterized LOC125384770
NW_025963553.1	110516	110517	0	-0.055698	0	-	LOC125387043	katanin p60 ATPase-containing subunit A-like 2
NC_063272.1	1982376	1982377	0	-0.0621083	0	-	LOC125384890	uncharacterized LOC125384890
NC_063277.1	703341	703342	0	-0.0566952	0	-	LOC100644765	CUGBP Elav-like family member 2
NC_063272.1	2705374	2705375	0	-0.0695157	0	-	LOC125384914	uncharacterized LOC125384914
NW_025963551.1	1527315	1527316	0	-0.0576923	0	-	LOC125386974	uncharacterized LOC125386974
NW_025963553.1	91910	91911	0	-0.0621083	0	-	LOC125387065	uncharacterized LOC125387065
NC_063285.1	2115879	2115880	0	-0.0641026	0	-	LOC125386766	uncharacterized LOC125386766
NC_063285.1	2326358	2326359	0	-0.0641026	0	-	LOC125386768	uncharacterized LOC125386768
NC_063272.1	1953986	1953987	0	-0.0695157	0	-	LOC125385012	uncharacterized LOC125385012
NC_063277.1	771722	771723	0	-0.0592593	0	-	LOC100644765	CUGBP Elav-like family member 2
NC_063285.1	8032017	8032018	0	-0.055698	0	-	LOC125386643	dynein beta chain, ciliary-like
NC_063272.1	2240835	2240836	0	-0.055698	0	-	LOC125384903	uncharacterized LOC125384903
NC_063272.1	2777139	2777140	0	-0.0566952	0	-	LOC125384914	uncharacterized LOC125384914
NW_025963548.1	379369	379370	0	-0.0581197	0	-	LOC125386940	immediate early response 3-interacting protein 1-like
NC_063274.1	22867433	22867434	0	-0.0561254	0	-	LOC125385250	integral membrane protein DGCR2/IDD-like
NC_063274.1	22867433	22867434	0	-0.0561254	0	-	LOC105667061	G-patch domain and KOW motifs-containing protein
NW_025963548.1	444317	444318	0	-0.0695157	0	-	LOC125386940	immediate early response 3-interacting protein 1-like
NC_063278.1	15427569	15427570	0	-0.0629371	0	-	LOC125385727	uncharacterized LOC125385727
NC_063272.1	1742670	1742671	0	-0.0566952	0	-	LOC125384861	uncharacterized LOC125384861
NW_025963548.1	361778	361779	0	-0.0621083	0	-	LOC125386940	immediate early response 3-interacting protein 1-like
NC_063272.1	2631631	2631632	0	-0.0596026	0	-	LOC125384914	uncharacterized LOC125384914
NC_063272.1	2757068	2757069	0	-0.0576923	0	-	LOC125384914	uncharacterized LOC125384914
NC_063285.1	2766611	2766612	0	-0.0592593	0	-	LOC105666984	GDP-D-glucose phosphorylase 1
NC_063272.1	2564916	2564917	0	-0.0631054	0	-	LOC125385028	uncharacterized LOC125385028
NW_025963552.1	5129864	5129865	0	-0.0576923	0	-	LOC125387015	uncharacterized LOC125387015
NC_063272.1	2377320	2377321	0	-0.0566952	0	-	LOC125384895	uncharacterized LOC125384895
NC_063285.1	2763769	2763770	0	-0.0695157	0	-	LOC105666984	GDP-D-glucose phosphorylase 1
NW_025963699.1	46109	46110	0	-0.0571225	0	-	LOC125387134	uncharacterized LOC125387134
NW_025963553.1	194404	194405	0	-0.0561254	0	-	LOC125387102	uncharacterized LOC125387102
NW_025963553.1	194404	194405	0	-0.0561254	0	-	LOC125387067	uncharacterized LOC125387067
NC_063285.1	1212832	1212833	0	-0.0641026	0	-	LOC125386755	GDP-D-glucose phosphorylase 1-like
NC_063285.1	1259865	1259866	0	-0.0567376	0	-	LOC125386758	uncharacterized LOC125386758
NC_063285.1	1259865	1259866	0	-0.0567376	0	-	LOC125386755	GDP-D-glucose phosphorylase 1-like
NC_063285.1	1204365	1204366	0	-0.0695157	0	-	LOC125386755	GDP-D-glucose phosphorylase 1-like
NC_063273.1	4151822	4151823	0	-0.0695157	0	-	LOC100649925	uncharacterized LOC100649925
NC_063285.1	3149910	3149911	0	-0.0621083	0	-	LOC125386704	uncharacterized LOC125386704
NC_063272.1	2725618	2725619	0	-0.055698	0	-	LOC125384914	uncharacterized LOC125384914
NC_063285.1	1287226	1287227	0	-0.0612245	0	-	LOC125386758	uncharacterized LOC125386758
NC_063285.1	1287226	1287227	0	-0.0612245	0	-	LOC125386755	GDP-D-glucose phosphorylase 1-like
NC_063285.1	1196444	1196445	0	-0.0641026	0	-	LOC125386756	uncharacterized LOC125386756
NC_063285.1	1196444	1196445	0	-0.0641026	0	-	LOC125386755	GDP-D-glucose phosphorylase 1-like
NC_063281.1	7756	7757	0	-0.0591168	0	-	LOC105666974	uncharacterized LOC105666974
NC_063285.1	2760878	2760879	0	-0.0566952	0	-	LOC105666984	GDP-D-glucose phosphorylase 1
NC_063285.1	3118330	3118331	0	-0.0621083	0	-	LOC125386712	uncharacterized LOC125386712
NW_025963553.1	94608	94609	0	-0.0566952	0	-	LOC125387065	uncharacterized LOC125387065
NC_063275.1	5738047	5738048	0	-0.0631054	0	-	LOC125385463	uncharacterized LOC125385463
NC_063272.1	3154986	3154987	0	-0.0631054	0	-	LOC125385000	uncharacterized LOC125385000
NC_063275.1	8888729	8888730	0	-0.0641026	0	-	LOC100645124	uncharacterized LOC100645124
NC_063272.1	2722133	2722134	0	-0.0576923	0	-	LOC125384914	uncharacterized LOC125384914
NW_025963553.1	16459	16460	0	-0.0571225	0	-	LOC125387075	uncharacterized LOC125387075
NW_025963553.1	16459	16460	0	-0.0571225	0	-	LOC125384660	omega-amidase NIT2-like
NC_063272.1	2625218	2625219	0	-0.0566952	0	-	LOC125384914	uncharacterized LOC125384914
NC_063274.1	7044831	7044832	0	-0.0591168	0	-	LOC125385294	uncharacterized LOC125385294
NC_063274.1	7044831	7044832	0	-0.0591168	0	-	LOC125385288	uncharacterized LOC125385288
NW_025963553.1	463833	463834	0	-0.0685185	0	-	LOC125387047	katanin p60 ATPase-containing subunit A-like 2
NC_063285.1	1097064	1097065	0	-0.0576923	0	-	LOC110120155	SET domain-containing protein SmydA-8-like
NC_063279.1	14685815	14685816	0	0.0625	0	+	LOC125385926	importin-11-like
NW_025963548.1	169715	169716	0	0.0592593	0	+	LOC125386952	small subunit ribosomal RNA
NC_063275.1	9666446	9666447	0	0.064	0	+	LOC100644559	uncharacterized LOC100644559
NC_063275.1	8877591	8877592	0	0.0558405	0	+	LOC100645124	uncharacterized LOC100645124
NC_063285.1	2324377	2324378	0	-0.0641026	0	-	LOC125386768	uncharacterized LOC125386768
NC_063272.1	1977001	1977002	0	-0.0576923	0	-	LOC125384890	uncharacterized LOC125384890
NW_025963553.1	99853	99854	0	0.0687777	0	+	LOC125387065	uncharacterized LOC125387065
NW_025963553.1	79740	79741	0	-0.0631054	0	-	LOC125387098	uncharacterized LOC125387098
NC_063275.1	5750494	5750495	0	-0.0638298	0	-	LOC125385464	uncharacterized LOC125385464
NC_063279.1	13770954	13770955	0	-0.0606061	0	-	LOC105666271	uncharacterized LOC105666271
NC_063277.1	719608	719609	0	-0.0566952	0	-	LOC100644765	CUGBP Elav-like family member 2
NC_063285.1	3681927	3681928	0	-0.0638298	0	-	LOC125386645	uncharacterized LOC125386645
NC_063272.1	1882482	1882483	0	-0.0566952	0	-	LOC125384873	A disintegrin and metalloproteinase with thrombospondin motifs 3-like
NC_063285.1	1882783	1882784	0	-0.0555556	0	-	LOC125386762	uncharacterized LOC125386762
NC_063285.1	1882783	1882784	0	-0.0555556	0	-	LOC125384634	GDP-D-glucose phosphorylase 1-like
NC_063285.1	3154583	3154584	0	-0.0685185	0	-	LOC125386704	uncharacterized LOC125386704
NC_063272.1	2152118	2152119	0	-0.055698	0	-	LOC125384882	uncharacterized LOC125384882
NW_025963553.1	486827	486828	0	-0.0685185	0	-	LOC125387070	uncharacterized LOC125387070
NC_063281.1	294771	294772	0	-0.060114	0	-	LOC125386172	uncharacterized LOC125386172
NC_063285.1	7999582	7999583	0	-0.0576923	0	-	LOC125386642	dynein axonemal heavy chain 17-like
NW_025963548.1	444822	444823	0	-0.0576923	0	-	LOC125386940	immediate early response 3-interacting protein 1-like
NC_063279.1	14692726	14692727	0	0.0650407	0	+	LOC125385926	importin-11-like
NC_063277.1	840495	840496	0	-0.0695157	0	-	LOC100644765	CUGBP Elav-like family member 2
NC_063278.1	15398468	15398469	0	-0.055698	0	-	LOC125385815	katanin p60 ATPase-containing subunit A-like 2
NC_063279.1	14692675	14692676	0	-0.0576923	0	-	LOC125385926	importin-11-like
NC_063281.1	266553	266554	0	-0.0571225	0	-	LOC125386172	uncharacterized LOC125386172
NC_063272.1	1831662	1831663	0	-0.0695157	0	-	LOC125384891	uncharacterized LOC125384891
NC_063272.1	2026323	2026324	0	-0.060114	0	-	LOC125384881	uncharacterized LOC125384881
NC_063272.1	2915679	2915680	0	-0.0566952	0	-	LOC125384916	uncharacterized LOC125384916
NC_063272.1	2597584	2597585	0	-0.0638298	0	-	LOC125384914	uncharacterized LOC125384914
NC_063285.1	1095215	1095216	0	-0.0631054	0	-	LOC110120155	SET domain-containing protein SmydA-8-like
NC_063274.1	7059064	7059065	0	-0.0631054	0	-	LOC125385264	katanin p60 ATPase-containing subunit A-like 2
NW_025963551.1	1493078	1493079	0	-0.0597015	0	-	LOC125386974	uncharacterized LOC125386974
NC_063285.1	2914729	2914730	0	-0.0685185	0	-	LOC125386706	uncharacterized LOC125386706
NC_063271.1	16667073	16667074	0	-0.0631054	0	-	LOC125384730	uncharacterized LOC125384730
NC_063271.1	17984926	17984927	0	-0.0576923	0	-	LOC110120092	uncharacterized LOC110120092
NC_063279.1	10865953	10865954	0	-0.0610687	0	-	SK	small conductance calcium-activated potassium channel
NC_063285.1	1973850	1973851	0	0.0592593	0	+	LOC125384634	GDP-D-glucose phosphorylase 1-like
NC_063271.1	16097486	16097487	0	-0.0576923	0	-	LOC125387199	uncharacterized LOC125387199
NC_063285.1	1099108	1099109	0	-0.0576923	0	-	LOC110120155	SET domain-containing protein SmydA-8-like
NC_063284.1	7994026	7994027	0	-0.0695157	0	-	LOC125386526	activity-regulated cytoskeleton associated protein 1-like
NC_063278.1	15361322	15361323	0	-0.0566952	0	-	LOC125385729	uncharacterized LOC125385729
NC_063278.1	15361322	15361323	0	-0.0566952	0	-	LOC100645358	G-patch domain and KOW motifs-containing protein
NW_025963548.1	284239	284240	0	-0.0591168	0	-	LOC125386934	uncharacterized LOC125386934
NC_063285.1	3206567	3206568	0	-0.0566952	0	-	LOC105666983	GDP-D-glucose phosphorylase 1
NC_063285.1	1432396	1432397	0	-0.0576923	0	-	LOC125386619	uncharacterized LOC125386619
NC_063272.1	2241951	2241952	0	-0.0566952	0	-	LOC125384903	uncharacterized LOC125384903
NC_063272.1	1982356	1982357	0	-0.0591168	0	-	LOC125384890	uncharacterized LOC125384890
NW_025963549.1	1673374	1673375	0	-0.0611111	0	-	LOC105667082	uncharacterized LOC105667082
NC_063272.1	1842688	1842689	0	-0.0581197	0	-	LOC125384870	uncharacterized LOC125384870
NC_063285.1	2757348	2757349	0	-0.0566952	0	-	LOC105666984	GDP-D-glucose phosphorylase 1
NC_063279.1	14350628	14350629	0	-0.0576923	0	-	LOC100652132	importin-11
NC_063272.1	3068484	3068485	0	-0.0569106	0	-	LOC125385006	uncharacterized LOC125385006
NC_063272.1	2073643	2073644	0	-0.0631054	0	-	LOC125384871	uncharacterized LOC125384871
NC_063285.1	2799861	2799862	0	-0.0606198	0	-	LOC105666984	GDP-D-glucose phosphorylase 1
NC_063274.1	7040788	7040789	0	-0.0611111	0	-	LOC125385294	uncharacterized LOC125385294
NC_063279.1	14870410	14870411	0	0.0598291	0	+	LOC125384639	uncharacterized LOC125384639
NC_063272.1	2626104	2626105	0	-0.0621083	0	-	LOC125384914	uncharacterized LOC125384914
NC_063281.1	9363488	9363489	0	-0.0569106	0	-	LOC100647940	5-hydroxytryptamine receptor
NC_063285.1	1200075	1200076	0	-0.0576923	0	-	LOC125386755	GDP-D-glucose phosphorylase 1-like
NC_063279.1	14691889	14691890	0	0.0674516	0	+	LOC125385926	importin-11-like
NW_025963553.1	484775	484776	0	-0.055698	0	-	LOC125387070	uncharacterized LOC125387070
NC_063279.1	14657988	14657989	0	0.0555556	0	+	LOC125385926	importin-11-like
NC_063272.1	2378967	2378968	0	0.0592593	0	+	LOC125384895	uncharacterized LOC125384895
NC_063274.1	1151629	1151630	0	0.0592593	0	+	LOC100643871	lysosomal acid glucosylceramidase
NW_025963553.1	343199	343200	0	-0.0610687	0	-	LOC125387073	uncharacterized LOC125387073
NC_063279.1	14482966	14482967	0	-0.055698	0	-	LOC125385979	40S ribosomal protein S6-like
NW_025963548.1	399635	399636	0	-0.0592593	0	-	LOC125386940	immediate early response 3-interacting protein 1-like
NC_063276.1	9682275	9682276	0	-0.0576923	0	-	Mad1	Mitotic arrest-deficient 1
NC_063285.1	2294292	2294293	0	-0.0576923	0	-	LOC125386768	uncharacterized LOC125386768
NC_063274.1	22848708	22848709	0	-0.0561254	0	-	LOC125385250	integral membrane protein DGCR2/IDD-like
NC_063274.1	22848708	22848709	0	-0.0561254	0	-	LOC105667061	G-patch domain and KOW motifs-containing protein
NC_063279.1	14683361	14683362	0	-0.0576923	0	-	LOC125385926	importin-11-like
NC_063274.1	22843383	22843384	0	-0.055698	0	-	LOC125385250	integral membrane protein DGCR2/IDD-like
NC_063279.1	1397221	1397222	0	-0.0551724	0	-	LOC100647228	peroxidasin
NC_063274.1	22808591	22808592	0	-0.057971	0	-	LOC125385250	integral membrane protein DGCR2/IDD-like
NC_063275.1	4447414	4447415	0	-0.0571429	0	-	LOC100646414	beta-1,4-galactosyltransferase galt-1
NC_063272.1	1998816	1998817	0	-0.060114	0	-	LOC125384872	uncharacterized LOC125384872
NC_063285.1	3682459	3682460	0	-0.0576923	0	-	LOC125386645	uncharacterized LOC125386645
NW_025963551.1	2869606	2869607	0	-0.0566952	0	-	LOC125386971	uncharacterized LOC125386971
NW_025963549.1	1676107	1676108	0	-0.0621083	0	-	LOC105667082	uncharacterized LOC105667082
NC_063275.1	8883071	8883072	0	-0.0581197	0	-	LOC100645124	uncharacterized LOC100645124
NC_063285.1	1211386	1211387	0	-0.0631054	0	-	LOC125386755	GDP-D-glucose phosphorylase 1-like
NC_063274.1	7020378	7020379	0	-0.060114	0	-	LOC125385289	uncharacterized LOC125385289
NC_063278.1	15414927	15414928	0	-0.0569106	0	-	LOC125385727	uncharacterized LOC125385727
NC_063278.1	15414927	15414928	0	-0.0569106	0	-	LOC125385725	uncharacterized LOC125385725
NC_063272.1	2677404	2677405	0	-0.0695157	0	-	LOC125384914	uncharacterized LOC125384914
NW_025963549.1	1786054	1786055	0	-0.0621083	0	-	LOC125386963	uncharacterized LOC125386963
NC_063275.1	9667373	9667374	0	-0.0592105	0	-	LOC100644559	uncharacterized LOC100644559
NW_025963551.1	1525474	1525475	0	-0.0631054	0	-	LOC125386974	uncharacterized LOC125386974
NC_063285.1	1172311	1172312	0	-0.0631054	0	-	LOC125386755	GDP-D-glucose phosphorylase 1-like
NC_063285.1	2294989	2294990	0	0.0566038	0	+	LOC125386768	uncharacterized LOC125386768
NC_063279.1	2769559	2769560	0	0.0588235	0	+	LOC100645566	uncharacterized LOC100645566
NW_025963553.1	433052	433053	0	-0.0631054	0	-	LOC125387097	uncharacterized LOC125387097
NC_063272.1	3112348	3112349	0	-0.0630151	0	-	LOC125385003	uncharacterized LOC125385003
NC_063272.1	3112348	3112349	0	-0.0630151	0	-	LOC125385009	uncharacterized LOC125385009
NC_063285.1	3681947	3681948	0	-0.0631054	0	-	LOC125386645	uncharacterized LOC125386645
NC_063274.1	22917451	22917452	0	-0.0571225	0	-	LOC125385250	integral membrane protein DGCR2/IDD-like
NC_063274.1	22917451	22917452	0	-0.0571225	0	-	LOC105667061	G-patch domain and KOW motifs-containing protein
NC_063285.1	1252394	1252395	0	-0.0640212	0	-	LOC125386755	GDP-D-glucose phosphorylase 1-like
NC_063277.1	2561968	2561969	0	-0.0659259	0	-	LOC105667080	uncharacterized LOC105667080
NC_063274.1	7053494	7053495	0	-0.0571225	0	-	LOC125385294	uncharacterized LOC125385294
NC_063274.1	7053494	7053495	0	-0.0571225	0	-	LOC125385288	uncharacterized LOC125385288
NC_063272.1	2676762	2676763	0	-0.0576923	0	-	LOC125384914	uncharacterized LOC125384914
NC_063272.1	1751265	1751266	0	-0.060114	0	-	LOC125384880	uncharacterized LOC125384880
NW_025963548.1	404171	404172	0	-0.0566952	0	-	LOC125386940	immediate early response 3-interacting protein 1-like
NW_025963553.1	32877	32878	0	-0.0604027	0	-	LOC125387075	uncharacterized LOC125387075
NC_063285.1	2906732	2906733	0	-0.060114	0	-	LOC125386706	uncharacterized LOC125386706
NC_063285.1	2321945	2321946	0	-0.0583942	0	-	LOC125386768	uncharacterized LOC125386768
NC_063281.1	45567	45568	0	-0.0611111	0	-	LOC125386236	uncharacterized LOC125386236
NC_063272.1	1990259	1990260	0	-0.0561254	0	-	LOC125384872	uncharacterized LOC125384872
NC_063285.1	1080574	1080575	0	-0.0555556	0	-	LOC110120155	SET domain-containing protein SmydA-8-like
NC_063275.1	5749897	5749898	0	-0.0566952	0	-	LOC125385464	uncharacterized LOC125385464
NC_063272.1	2029772	2029773	0	-0.055698	0	-	LOC125384881	uncharacterized LOC125384881
NC_063285.1	3216454	3216455	0	-0.0566952	0	-	LOC105666983	GDP-D-glucose phosphorylase 1
NC_063272.1	2983315	2983316	0	-0.0695157	0	-	LOC125384919	uncharacterized LOC125384919
NC_063285.1	1080071	1080072	0	-0.0551181	0	-	LOC110120155	SET domain-containing protein SmydA-8-like
NC_063285.1	1252899	1252900	0	-0.0631054	0	-	LOC125386755	GDP-D-glucose phosphorylase 1-like
NW_025963553.1	277467	277468	0	-0.0621083	0	-	LOC125387096	uncharacterized LOC125387096
NC_063285.1	1173557	1173558	0	-0.0635603	0	-	LOC125386755	GDP-D-glucose phosphorylase 1-like
NW_025963548.1	361840	361841	0	-0.0611111	0	-	LOC125386940	immediate early response 3-interacting protein 1-like
NC_063275.1	7484290	7484291	0	-0.057554	0	-	LOC100645510	aminopeptidase N
NC_063272.1	1829429	1829430	0	-0.0566952	0	-	LOC125384891	uncharacterized LOC125384891
NC_063272.1	2797400	2797401	0	-0.0685185	0	-	LOC125384924	A disintegrin and metalloproteinase with thrombospondin motifs 12-like
NC_063272.1	2243695	2243696	0	-0.0566952	0	-	LOC125384903	uncharacterized LOC125384903
NC_063272.1	2643051	2643052	0	-0.0631054	0	-	LOC125384915	uncharacterized LOC125384915
NC_063272.1	2643051	2643052	0	-0.0631054	0	-	LOC125384914	uncharacterized LOC125384914
NC_063285.1	4250260	4250261	0	-0.0564516	0	-	LOC125386774	uncharacterized LOC125386774
NC_063274.1	22808308	22808309	0	-0.0631054	0	-	LOC125385250	integral membrane protein DGCR2/IDD-like
NC_063285.1	1168961	1168962	0	-0.0621083	0	-	LOC125386755	GDP-D-glucose phosphorylase 1-like
NC_063272.1	2929353	2929354	0	-0.055698	0	-	LOC125384933	uncharacterized LOC125384933
NC_063272.1	3114038	3114039	0	-0.0621083	0	-	LOC125385003	uncharacterized LOC125385003
NC_063272.1	3114038	3114039	0	-0.0621083	0	-	LOC125385009	uncharacterized LOC125385009
NW_025963548.1	323034	323035	0	-0.060114	0	-	LOC125386943	neuropeptide CCHamide-1 receptor-like
NC_063274.1	7018025	7018026	0	-0.060114	0	-	LOC125385289	uncharacterized LOC125385289
NC_063271.1	16668278	16668279	0	-0.0611111	0	-	LOC125384730	uncharacterized LOC125384730
NC_063279.1	14685614	14685615	0	-0.0576923	0	-	LOC125385926	importin-11-like
NC_063285.1	2908492	2908493	0	-0.055698	0	-	LOC125386706	uncharacterized LOC125386706
NC_063279.1	14484563	14484564	0	-0.0611111	0	-	LOC125385979	40S ribosomal protein S6-like
NC_063272.1	2802489	2802490	0	-0.0566952	0	-	LOC125384924	A disintegrin and metalloproteinase with thrombospondin motifs 12-like
NC_063272.1	3156293	3156294	0	-0.05781	0	-	LOC125385000	uncharacterized LOC125385000
NC_063285.1	8088384	8088385	0	0.0612536	0	+	LOC100648037	dynein beta chain, ciliary
NC_063272.1	2113359	2113360	0	-0.0566952	0	-	LOC125384894	uncharacterized LOC125384894
NW_025963553.1	463932	463933	0	-0.055698	0	-	LOC125387047	katanin p60 ATPase-containing subunit A-like 2
NC_063280.1	5026584	5026585	0	-0.0631054	0	-	LOC125384618	uncharacterized LOC125384618
NC_063280.1	5026584	5026585	0	-0.0631054	0	-	LOC125386062	uncharacterized LOC125386062
NC_063281.1	9220147	9220148	0	-0.0566952	0	-	LOC100643709	neuropeptide CCHamide-1 receptor
NW_025963548.1	442643	442644	0	-0.0591168	0	-	LOC125386940	immediate early response 3-interacting protein 1-like
NC_063275.1	8881269	8881270	0	-0.0581197	0	-	LOC100645124	uncharacterized LOC100645124
NC_063279.1	14872421	14872422	0	-0.0631054	0	-	LOC125384639	uncharacterized LOC125384639
NC_063272.1	2485828	2485829	0	0.0632479	0	+	LOC125385029	A disintegrin and metalloproteinase with thrombospondin motifs 12-like
NC_063285.1	2920510	2920511	0	-0.0566952	0	-	LOC125386706	uncharacterized LOC125386706
NW_025963548.1	399533	399534	0	-0.0651852	0	-	LOC125386940	immediate early response 3-interacting protein 1-like
NC_063285.1	3208146	3208147	0	-0.0621083	0	-	LOC105666983	GDP-D-glucose phosphorylase 1
NC_063272.1	1994613	1994614	0	-0.0561254	0	-	LOC125384872	uncharacterized LOC125384872
NC_063272.1	3138711	3138712	0	0.0551181	0	+	LOC125384999	uncharacterized LOC125384999
NC_063285.1	3210119	3210120	0	-0.0571087	0	-	LOC105666983	GDP-D-glucose phosphorylase 1
NC_063275.1	8889022	8889023	0	-0.0685185	0	-	LOC100645124	uncharacterized LOC100645124
NC_063285.1	3175328	3175329	0	-0.0559729	0	-	LOC125386704	uncharacterized LOC125386704
NC_063285.1	1171831	1171832	0	-0.0631054	0	-	LOC125386755	GDP-D-glucose phosphorylase 1-like
NC_063279.1	13770569	13770570	0	-0.058286	0	-	LOC105666271	uncharacterized LOC105666271
NW_025963548.1	320759	320760	0	0.0632479	0	+	LOC125386943	neuropeptide CCHamide-1 receptor-like
NC_063271.1	16539338	16539339	0	0.0622507	0	+	LOC125384732	uncharacterized LOC125384732
NC_063281.1	9191780	9191781	0	0.0632479	0	+	LOC100643709	neuropeptide CCHamide-1 receptor
NC_063279.1	13770567	13770568	0	-0.0566952	0	-	LOC105666271	uncharacterized LOC105666271
NC_063279.1	14481619	14481620	0	0.0622507	0	+	LOC125385979	40S ribosomal protein S6-like
NC_063271.1	16668104	16668105	0	-0.060114	0	-	LOC125384730	uncharacterized LOC125384730
NC_063284.1	7991967	7991968	0	-0.060114	0	-	LOC125386526	activity-regulated cytoskeleton associated protein 1-like
NW_025963548.1	8903	8904	0	-0.0566952	0	-	LOC125386953	small subunit ribosomal RNA
NC_063279.1	14432765	14432766	0	-0.055698	0	-	LOC125385981	40S ribosomal protein S6-like
NC_063279.1	14432765	14432766	0	-0.055698	0	-	LOC125385978	uncharacterized LOC125385978
NC_063285.1	7936784	7936785	0	-0.0611111	0	-	LOC125386675	uncharacterized LOC125386675
NC_063285.1	1250765	1250766	0	-0.0685185	0	-	LOC125386755	GDP-D-glucose phosphorylase 1-like
NC_063279.1	14684623	14684624	0	-0.0631054	0	-	LOC125385926	importin-11-like
NC_063281.1	9195034	9195035	0	-0.0591168	0	-	LOC100643709	neuropeptide CCHamide-1 receptor
NW_025963549.1	1652060	1652061	0	-0.0555556	0	-	LOC105667082	uncharacterized LOC105667082
NC_063285.1	1205335	1205336	0	-0.0621083	0	-	LOC125386755	GDP-D-glucose phosphorylase 1-like
NW_025963549.1	1668689	1668690	0	-0.0611111	0	-	LOC105667082	uncharacterized LOC105667082
NC_063285.1	3149647	3149648	0	-0.0621083	0	-	LOC125386704	uncharacterized LOC125386704
NW_025963549.1	1786839	1786840	0	-0.060114	0	-	LOC125386963	uncharacterized LOC125386963
NW_025963553.1	21983	21984	0	-0.0591168	0	-	LOC125387075	uncharacterized LOC125387075
NC_063279.1	14400991	14400992	0	0.0575897	0	+	LOC125385978	uncharacterized LOC125385978
NC_063272.1	2062970	2062971	0	-0.0591168	0	-	LOC125384885	uncharacterized LOC125384885
NC_063272.1	2062970	2062971	0	-0.0591168	0	-	LOC125384883	uncharacterized LOC125384883
NC_063272.1	1748847	1748848	0	-0.0685185	0	-	LOC125384880	uncharacterized LOC125384880
NC_063272.1	2912903	2912904	0	-0.0566952	0	-	LOC125384916	uncharacterized LOC125384916
NC_063285.1	1432737	1432738	0	-0.0566952	0	-	LOC125386619	uncharacterized LOC125386619
NC_063285.1	4240180	4240181	0	-0.0631054	0	-	LOC125386774	uncharacterized LOC125386774
NC_063271.1	16667659	16667660	0	-0.055698	0	-	LOC125384730	uncharacterized LOC125384730
NC_063272.1	2649328	2649329	0	0.0602564	0	+	LOC125384915	uncharacterized LOC125384915
NC_063272.1	2649328	2649329	0	0.0602564	0	+	LOC125384914	uncharacterized LOC125384914
NC_063275.1	4906606	4906607	0	-0.0611111	0	-	LOC110120082	uncharacterized LOC110120082
NC_063285.1	3122398	3122399	0	0.0632479	0	+	LOC125386712	uncharacterized LOC125386712
NC_063285.1	8085763	8085764	0	-0.058286	0	-	LOC100648037	dynein beta chain, ciliary
NC_063285.1	1941252	1941253	0	-0.0669169	0	-	LOC125384634	GDP-D-glucose phosphorylase 1-like
NC_063271.1	16096566	16096567	0	-0.0693473	0	-	LOC125387199	uncharacterized LOC125387199
NW_025963548.1	362381	362382	0	-0.0621083	0	-	LOC125386940	immediate early response 3-interacting protein 1-like
NC_063272.1	3097089	3097090	0	-0.0591168	0	-	LOC125385006	uncharacterized LOC125385006
NW_025963548.1	8910	8911	0	-0.0685185	0	-	LOC125386953	small subunit ribosomal RNA
NC_063272.1	1851796	1851797	0	-0.0566952	0	-	LOC125384870	uncharacterized LOC125384870
NC_063285.1	1250689	1250690	0	-0.055698	0	-	LOC125386755	GDP-D-glucose phosphorylase 1-like
NC_063285.1	2763917	2763918	0	-0.0575536	0	-	LOC105666984	GDP-D-glucose phosphorylase 1
NC_063285.1	2174419	2174420	0	-0.0579521	0	-	LOC125386620	uncharacterized LOC125386620
NW_025963549.1	1670457	1670458	0	-0.060114	0	-	LOC105667082	uncharacterized LOC105667082
NC_063285.1	1172830	1172831	0	-0.0621083	0	-	LOC125386755	GDP-D-glucose phosphorylase 1-like
NC_063279.1	14835460	14835461	0	-0.0628792	0	-	LOC125384639	uncharacterized LOC125384639
NC_063285.1	3175615	3175616	0	-0.0568783	0	-	LOC125386704	uncharacterized LOC125386704
NC_063272.1	2567275	2567276	0	-0.0581197	0	-	LOC125385028	uncharacterized LOC125385028
NC_063272.1	2573983	2573984	0	0.0622507	0	+	LOC125384922	A disintegrin and metalloproteinase with thrombospondin motifs 12-like
NW_025963553.1	94330	94331	0	-0.060114	0	-	LOC125387065	uncharacterized LOC125387065
NC_063285.1	2446353	2446354	0	-0.0566952	0	-	LOC125386613	dynein beta chain, ciliary-like
NC_063272.1	2261441	2261442	0	-0.0587146	0	-	LOC125384903	uncharacterized LOC125384903
NC_063272.1	2261441	2261442	0	-0.0587146	0	-	LOC125384865	A disintegrin and metalloproteinase with thrombospondin motifs 14-like
NC_063272.1	2261441	2261442	0	-0.0587146	0	-	LOC125384884	uncharacterized LOC125384884
NC_063272.1	3233132	3233133	0	-0.0631054	0	-	LOC125385002	uncharacterized LOC125385002
NC_063285.1	3157551	3157552	0	-0.0566952	0	-	LOC125386704	uncharacterized LOC125386704
NC_063272.1	2984576	2984577	0	-0.055698	0	-	LOC125384919	uncharacterized LOC125384919
NC_063285.1	2294928	2294929	0	-0.0566952	0	-	LOC125386768	uncharacterized LOC125386768
NC_063271.1	16667724	16667725	0	-0.0591168	0	-	LOC125384730	uncharacterized LOC125384730
NC_063272.1	2770198	2770199	0	-0.0615741	0	-	LOC125384914	uncharacterized LOC125384914
NW_025963548.1	586913	586914	0	-0.0685185	0	-	LOC125386932	uncharacterized LOC125386932
NC_063272.1	1882803	1882804	0	-0.0685185	0	-	LOC125384873	A disintegrin and metalloproteinase with thrombospondin motifs 3-like
NC_063272.1	2633283	2633284	0	-0.055698	0	-	LOC125384914	uncharacterized LOC125384914
NC_063279.1	10866406	10866407	0	-0.0566952	0	-	SK	small conductance calcium-activated potassium channel
NC_063279.1	17547236	17547237	0	-0.060114	0	-	LOC100643777	40S ribosomal protein S6
NC_063279.1	17547236	17547237	0	-0.060114	0	-	MED21	mediator complex subunit 21
NC_063286.1	5123344	5123345	0	-0.0555297	0	-	LOC125386883	uncharacterized LOC125386883
NW_025963548.1	403692	403693	0	0.0618064	0	+	LOC125386940	immediate early response 3-interacting protein 1-like
NC_063281.1	48828	48829	0	-0.0621083	0	-	LOC125386236	uncharacterized LOC125386236
NW_025963553.1	435965	435966	0	0.0588319	0	+	LOC125387064	nucleolar protein 58-like
NC_063285.1	3045333	3045334	0	-0.0611111	0	-	LOC125386705	uncharacterized LOC125386705
NC_063285.1	7714804	7714805	0	0.0612536	0	+	LOC125386640	uncharacterized LOC125386640
NC_063273.1	12345927	12345928	0	-0.0621083	0	-	LOC100649292	myosin-2 heavy chain-like
NC_063285.1	1204058	1204059	0	-0.0566952	0	-	LOC125386755	GDP-D-glucose phosphorylase 1-like
NC_063285.1	1430737	1430738	0	-0.0575277	0	-	LOC125386619	uncharacterized LOC125386619
NC_063279.1	14683005	14683006	0	-0.0565838	0	-	LOC125385926	importin-11-like
NC_063272.1	2585144	2585145	0	-0.0621083	0	-	LOC125384914	uncharacterized LOC125384914
NC_063279.1	15794415	15794416	0	-0.055698	0	-	LOC125385887	uncharacterized LOC125385887
NC_063272.1	3064420	3064421	0	0.0596737	0	+	LOC125385006	uncharacterized LOC125385006
NC_063272.1	2710369	2710370	0	-0.05781	0	-	LOC125384914	uncharacterized LOC125384914
NC_063275.1	8881367	8881368	0	-0.0571225	0	-	LOC100645124	uncharacterized LOC100645124
NC_063272.1	3137895	3137896	0	-0.0685185	0	-	LOC125384999	uncharacterized LOC125384999
NC_063281.1	9220214	9220215	0	0.0632479	0	+	LOC100643709	neuropeptide CCHamide-1 receptor
NC_063272.1	2486409	2486410	0	0.0578348	0	+	LOC125385029	A disintegrin and metalloproteinase with thrombospondin motifs 12-like
NC_063271.1	16757014	16757015	0	-0.0560847	0	-	LOC125384801	uncharacterized LOC125384801
NC_063271.1	16757014	16757015	0	-0.0560847	0	-	LOC125384799	uncharacterized LOC125384799
NC_063275.1	4968997	4968998	0	-0.060114	0	-	LOC125385367	uncharacterized LOC125385367
NC_063277.1	720683	720684	0	-0.0685185	0	-	LOC100644765	CUGBP Elav-like family member 2
NC_063285.1	1189764	1189765	0	-0.0590107	0	-	LOC125386755	GDP-D-glucose phosphorylase 1-like
NW_025963549.1	1676101	1676102	0	-0.0611111	0	-	LOC105667082	uncharacterized LOC105667082
NC_063271.1	17984486	17984487	0	0.0597054	0	+	LOC110120092	uncharacterized LOC110120092
NC_063274.1	7058332	7058333	0	-0.0561254	0	-	LOC125385288	uncharacterized LOC125385288
NC_063275.1	8889746	8889747	0	-0.0627003	0	-	LOC100645124	uncharacterized LOC100645124
NC_063280.1	5026885	5026886	0	-0.062037	0	-	LOC125384618	uncharacterized LOC125384618
NC_063280.1	5026885	5026886	0	-0.062037	0	-	LOC125386062	uncharacterized LOC125386062
NC_063272.1	2474609	2474610	0	-0.0591168	0	-	LOC125384868	uncharacterized LOC125384868
NW_025963548.1	170714	170715	0	-0.0685185	0	-	LOC125386952	small subunit ribosomal RNA
NW_025963549.1	1684793	1684794	0	-0.055698	0	-	LOC105667082	uncharacterized LOC105667082
NW_025963553.1	182855	182856	0	-0.060114	0	-	LOC125387102	uncharacterized LOC125387102
NC_063273.1	4150134	4150135	0	-0.0611111	0	-	LOC125385140	uncharacterized LOC125385140
NC_063273.1	4150134	4150135	0	-0.0611111	0	-	LOC100649925	uncharacterized LOC100649925
NC_063285.1	1264587	1264588	0	-0.0575536	0	-	LOC125386758	uncharacterized LOC125386758
NC_063285.1	1264587	1264588	0	-0.0575536	0	-	LOC125386755	GDP-D-glucose phosphorylase 1-like
NC_063277.1	716610	716611	0	-0.0566952	0	-	LOC100644765	CUGBP Elav-like family member 2
NC_063279.1	14430837	14430838	0	-0.055698	0	-	LOC125385981	40S ribosomal protein S6-like
NC_063279.1	14430837	14430838	0	-0.055698	0	-	LOC125385978	uncharacterized LOC125385978
NC_063285.1	1285798	1285799	0	-0.0550926	0	-	LOC125386758	uncharacterized LOC125386758
NC_063285.1	1285798	1285799	0	-0.0550926	0	-	LOC125386755	GDP-D-glucose phosphorylase 1-like
NC_063272.1	2357083	2357084	0	-0.0561254	0	-	LOC125384895	uncharacterized LOC125384895
NC_063285.1	9973675	9973676	0	-0.0566952	0	-	LOC100646013	neurexin-1
NC_063285.1	2312586	2312587	0	-0.0621083	0	-	LOC125386768	uncharacterized LOC125386768
NC_063271.1	16535159	16535160	0	-0.0555297	0	-	LOC125384732	uncharacterized LOC125384732
NC_063272.1	2068948	2068949	0	-0.0581197	0	-	LOC125384871	uncharacterized LOC125384871
NW_025963553.1	161362	161363	0	0.0568376	0	+	LOC125387066	uncharacterized LOC125387066
NC_063285.1	2769614	2769615	0	-0.05781	0	-	LOC105666984	GDP-D-glucose phosphorylase 1
NC_063285.1	1813357	1813358	0	-0.0600151	0	-	LOC125386761	uncharacterized LOC125386761
NC_063285.1	2762445	2762446	0	-0.0597067	0	-	LOC105666984	GDP-D-glucose phosphorylase 1
NC_063279.1	14430679	14430680	0	-0.055698	0	-	LOC125385981	40S ribosomal protein S6-like
NC_063279.1	14430679	14430680	0	-0.055698	0	-	LOC125385978	uncharacterized LOC125385978
NC_063272.1	2473193	2473194	0	-0.055698	0	-	LOC125384868	uncharacterized LOC125384868
NC_063279.1	14875689	14875690	0	-0.055698	0	-	LOC125384639	uncharacterized LOC125384639
NC_063285.1	1094232	1094233	0	-0.0685185	0	-	LOC110120155	SET domain-containing protein SmydA-8-like
NW_025963549.1	3048870	3048871	0	0.0597701	0	+	LOC125386968	uncharacterized LOC125386968
NC_063272.1	1976769	1976770	0	-0.0571087	0	-	LOC125384890	uncharacterized LOC125384890
NC_063285.1	2761833	2761834	0	-0.0591168	0	-	LOC105666984	GDP-D-glucose phosphorylase 1
NW_025963553.1	94760	94761	0	-0.0611111	0	-	LOC125387065	uncharacterized LOC125387065
NC_063272.1	2921699	2921700	0	-0.0581197	0	-	LOC105667037	uncharacterized LOC105667037
NC_063272.1	2921699	2921700	0	-0.0581197	0	-	LOC125384916	uncharacterized LOC125384916
NC_063279.1	14844436	14844437	0	-0.0621095	0	-	LOC125384639	uncharacterized LOC125384639
NC_063272.1	2810176	2810177	0	0.0603699	0	+	LOC125384921	uncharacterized LOC125384921
NC_063272.1	2776329	2776330	0	-0.0581197	0	-	LOC125384914	uncharacterized LOC125384914
NC_063272.1	2803796	2803797	0	-0.060114	0	-	LOC125384924	A disintegrin and metalloproteinase with thrombospondin motifs 12-like
NW_025963553.1	223252	223253	0	-0.0631073	0	-	LOC125387069	uncharacterized LOC125387069
NC_063278.1	15402267	15402268	0	-0.055698	0	-	LOC125385815	katanin p60 ATPase-containing subunit A-like 2
NC_063285.1	3175021	3175022	0	-0.0579521	0	-	LOC125386704	uncharacterized LOC125386704
NC_063279.1	16322565	16322566	0	-0.055698	0	-	LOC100649548	trans-1,2-dihydrobenzene-1,2-diol dehydrogenase
NC_063277.1	2561019	2561020	0	-0.0566952	0	-	LOC105667080	uncharacterized LOC105667080
NC_063286.1	5123217	5123218	0	-0.0566952	0	-	LOC125386883	uncharacterized LOC125386883
NC_063285.1	1387869	1387870	0	-0.057649	0	-	LOC125386759	uncharacterized LOC125386759
NC_063274.1	22919776	22919777	0	-0.055698	0	-	LOC125385250	integral membrane protein DGCR2/IDD-like
NC_063274.1	22919776	22919777	0	-0.055698	0	-	LOC105667061	G-patch domain and KOW motifs-containing protein
NC_063275.1	5735600	5735601	0	-0.0581197	0	-	LOC125385463	uncharacterized LOC125385463
NC_063285.1	2314696	2314697	0	-0.0591168	0	-	LOC125386768	uncharacterized LOC125386768
NC_063272.1	2010309	2010310	0	-0.060114	0	-	LOC125384872	uncharacterized LOC125384872
NC_063272.1	3096700	3096701	0	-0.060114	0	-	LOC125385006	uncharacterized LOC125385006
NC_063285.1	1096768	1096769	0	0.0555366	0	+	LOC110120155	SET domain-containing protein SmydA-8-like
NC_063272.1	3138746	3138747	0	-0.0566952	0	-	LOC125384999	uncharacterized LOC125384999
NC_063284.1	7993412	7993413	0	0.0558405	0	+	LOC125386526	activity-regulated cytoskeleton associated protein 1-like
NC_063271.1	16670089	16670090	0	0.0558405	0	+	LOC125384730	uncharacterized LOC125384730
NW_025963553.1	272584	272585	0	-0.0581197	0	-	LOC125387083	uncharacterized LOC125387083
NC_063285.1	2745800	2745801	0	-0.0611111	0	-	LOC125386660	uncharacterized LOC125386660
NC_063279.1	15794432	15794433	0	-0.060114	0	-	LOC125385887	uncharacterized LOC125385887
NW_025963553.1	156938	156939	0	-0.0611111	0	-	LOC125387066	uncharacterized LOC125387066
NC_063272.1	2483076	2483077	0	-0.0591168	0	-	LOC125385029	A disintegrin and metalloproteinase with thrombospondin motifs 12-like
NC_063279.1	14841295	14841296	0	-0.060114	0	-	LOC125384639	uncharacterized LOC125384639
NC_063285.1	7737444	7737445	0	-0.0581197	0	-	LOC125386640	uncharacterized LOC125386640
NC_063285.1	7737444	7737445	0	-0.0581197	0	-	LOC125386672	uncharacterized LOC125386672
NC_063279.1	14700217	14700218	0	-0.055698	0	-	LOC125385926	importin-11-like
NC_063274.1	6984274	6984275	0	-0.060114	0	-	LOC125385290	uncharacterized LOC125385290
NC_063278.1	15390939	15390940	0	-0.0561661	0	-	LOC125385726	uncharacterized LOC125385726
NC_063285.1	1959432	1959433	0	-0.0564224	0	-	LOC125384634	GDP-D-glucose phosphorylase 1-like
NC_063281.1	356896	356897	0	-0.060114	0	-	LOC105666892	uncharacterized LOC105666892
NC_063285.1	2117330	2117331	0	-0.055698	0	-	LOC125386766	uncharacterized LOC125386766
NC_063279.1	14840728	14840729	0	-0.0581197	0	-	LOC125384639	uncharacterized LOC125384639
NC_063272.1	2066412	2066413	0	-0.055698	0	-	LOC125384871	uncharacterized LOC125384871
NC_063271.1	16041607	16041608	0	-0.0615741	0	-	LOC125384768	uncharacterized LOC125384768
NC_063285.1	1085312	1085313	0	0.0573733	0	+	LOC125386827	U6atac minor spliceosomal RNA
NC_063285.1	1085312	1085313	0	0.0573733	0	+	LOC110120155	SET domain-containing protein SmydA-8-like
NW_025963548.1	8316	8317	0	-0.0571225	0	-	LOC125386953	small subunit ribosomal RNA
NC_063278.1	15427562	15427563	0	-0.0560847	0	-	LOC125385727	uncharacterized LOC125385727
NC_063272.1	2753951	2753952	0	-0.0566952	0	-	LOC125384914	uncharacterized LOC125384914
NC_063272.1	2753951	2753952	0	-0.0566952	0	-	LOC125384917	uncharacterized LOC125384917
NC_063272.1	2678924	2678925	0	0.0622507	0	+	LOC125384914	uncharacterized LOC125384914
NC_063285.1	1959316	1959317	0	-0.0587146	0	-	LOC125384634	GDP-D-glucose phosphorylase 1-like
NC_063271.1	16668303	16668304	0	-0.0591168	0	-	LOC125384730	uncharacterized LOC125384730
NC_063272.1	2109886	2109887	0	-0.0591168	0	-	LOC125384894	uncharacterized LOC125384894
NC_063271.1	13361309	13361310	0	0.0632479	0	+	RapGAP1	Rap GTPase activating protein 1
NC_063277.1	718689	718690	0	-0.0591168	0	-	LOC100644765	CUGBP Elav-like family member 2
NW_025963551.1	1527433	1527434	0	-0.0550117	0	-	LOC125386974	uncharacterized LOC125386974
NC_063285.1	2312404	2312405	0	-0.056311	0	-	LOC125386768	uncharacterized LOC125386768
NC_063276.1	11603338	11603339	0	0.0611708	0	+	LOC100649364	inositol monophosphatase 2
NW_025963548.1	359499	359500	0	-0.060114	0	-	LOC125386940	immediate early response 3-interacting protein 1-like
NC_063285.1	1212991	1212992	0	-0.055698	0	-	LOC125386755	GDP-D-glucose phosphorylase 1-like
NC_063281.1	9698	9699	0	-0.0571225	0	-	LOC125386195	uncharacterized LOC125386195
NW_025963549.1	1652669	1652670	0	0.0613818	0	+	LOC105667082	uncharacterized LOC105667082
NC_063275.1	8888932	8888933	0	-0.0558381	0	-	LOC100645124	uncharacterized LOC100645124
NW_025963549.1	1681502	1681503	0	-0.060114	0	-	LOC105667082	uncharacterized LOC105667082
NC_063272.1	2470202	2470203	0	-0.055698	0	-	LOC125384868	uncharacterized LOC125384868
NC_063285.1	2759535	2759536	0	-0.060114	0	-	LOC105666984	GDP-D-glucose phosphorylase 1
NW_025963548.1	327306	327307	0	-0.0581197	0	-	LOC125386943	neuropeptide CCHamide-1 receptor-like
NW_025963548.1	441882	441883	0	-0.060114	0	-	LOC125386940	immediate early response 3-interacting protein 1-like
NC_063285.1	7740618	7740619	0	-0.0571225	0	-	LOC125386640	uncharacterized LOC125386640
NC_063285.1	7740618	7740619	0	-0.0571225	0	-	LOC125386672	uncharacterized LOC125386672
NC_063275.1	4009822	4009823	0	-0.0569963	0	-	e	nonribosomal peptide synthetase ebony
NC_063285.1	1262984	1262985	0	-0.060114	0	-	LOC125386758	uncharacterized LOC125386758
NC_063285.1	1262984	1262985	0	-0.060114	0	-	LOC125386755	GDP-D-glucose phosphorylase 1-like
NC_063274.1	22808257	22808258	0	-0.055698	0	-	LOC125385250	integral membrane protein DGCR2/IDD-like
NC_063275.1	8889775	8889776	0	-0.0559725	0	-	LOC100645124	uncharacterized LOC100645124
NC_063285.1	3045581	3045582	0	0.0578348	0	+	LOC125386705	uncharacterized LOC125386705
NC_063272.1	1744384	1744385	0	-0.060114	0	-	LOC125384877	uncharacterized LOC125384877
NC_063269.1	7473327	7473328	0	-0.0621083	0	-	LOC125387150	uncharacterized LOC125387150
NC_063284.1	7994018	7994019	0	-0.0621083	0	-	LOC125386526	activity-regulated cytoskeleton associated protein 1-like
NC_063279.1	17540594	17540595	0	0.0550025	0	+	LOC125386022	40S ribosomal protein S6-like
NC_063277.1	841432	841433	0	-0.055698	0	-	LOC100644765	CUGBP Elav-like family member 2
NC_063272.1	2470463	2470464	0	-0.055698	0	-	LOC125384868	uncharacterized LOC125384868
NC_063273.1	4150080	4150081	0	-0.0611111	0	-	LOC125385140	uncharacterized LOC125385140
NC_063273.1	4150080	4150081	0	-0.0611111	0	-	LOC100649925	uncharacterized LOC100649925
NC_063285.1	3047286	3047287	0	-0.0571225	0	-	LOC125386705	uncharacterized LOC125386705
NC_063272.1	2351114	2351115	0	-0.0561254	0	-	LOC125384895	uncharacterized LOC125384895
NC_063273.1	4150065	4150066	0	-0.060114	0	-	LOC125385140	uncharacterized LOC125385140
NC_063273.1	4150065	4150066	0	-0.060114	0	-	LOC100649925	uncharacterized LOC100649925
NC_063285.1	1959838	1959839	0	-0.055698	0	-	LOC125384634	GDP-D-glucose phosphorylase 1-like
NW_025963548.1	565207	565208	0	-0.0621083	0	-	LOC125386938	uncharacterized LOC125386938
NW_025963548.1	565207	565208	0	-0.0621083	0	-	LOC125386937	uncharacterized LOC125386937
NW_025963553.1	35496	35497	0	-0.060114	0	-	LOC125387075	uncharacterized LOC125387075
NC_063285.1	7742198	7742199	0	0.0578348	0	+	LOC125386640	uncharacterized LOC125386640
NC_063272.1	2482892	2482893	0	-0.0611111	0	-	LOC125385029	A disintegrin and metalloproteinase with thrombospondin motifs 12-like
NC_063272.1	2704803	2704804	0	-0.060114	0	-	LOC125384914	uncharacterized LOC125384914
NC_063272.1	3233861	3233862	0	-0.0571276	0	-	LOC125385002	uncharacterized LOC125385002
NC_063272.1	3099130	3099131	0	-0.0581197	0	-	LOC125385006	uncharacterized LOC125385006
NC_063272.1	1883078	1883079	0	-0.055698	0	-	LOC125384873	A disintegrin and metalloproteinase with thrombospondin motifs 3-like
NC_063285.1	1205877	1205878	0	0.0578348	0	+	LOC125386755	GDP-D-glucose phosphorylase 1-like
NW_025963548.1	442777	442778	0	0.0588319	0	+	LOC125386940	immediate early response 3-interacting protein 1-like
NC_063285.1	1196334	1196335	0	0.0632479	0	+	LOC125386756	uncharacterized LOC125386756
NC_063285.1	1196334	1196335	0	0.0632479	0	+	LOC125386755	GDP-D-glucose phosphorylase 1-like
NC_063278.1	15363247	15363248	0	-0.0619977	0	-	LOC125385729	uncharacterized LOC125385729
NC_063275.1	9662576	9662577	0	-0.060114	0	-	LOC100644559	uncharacterized LOC100644559
NC_063285.1	7743051	7743052	0	-0.060114	0	-	LOC125386640	uncharacterized LOC125386640
NC_063272.1	2635360	2635361	0	-0.0611111	0	-	LOC125384914	uncharacterized LOC125384914
NC_063272.1	2351745	2351746	0	-0.0571225	0	-	LOC125384895	uncharacterized LOC125384895
NC_063279.1	14874680	14874681	0	0.0558405	0	+	LOC125384639	uncharacterized LOC125384639
NC_063279.1	14683469	14683470	0	0.0632479	0	+	LOC125385926	importin-11-like
NW_025963553.1	32663	32664	0	0.0604686	0	+	LOC125387075	uncharacterized LOC125387075
NW_025963548.1	440310	440311	0	-0.0611111	0	-	LOC125386940	immediate early response 3-interacting protein 1-like
NC_063272.1	2643301	2643302	0	-0.055698	0	-	LOC125384915	uncharacterized LOC125384915
NC_063272.1	2643301	2643302	0	-0.055698	0	-	LOC125384914	uncharacterized LOC125384914
NC_063272.1	2801770	2801771	0	-0.060114	0	-	LOC125384924	A disintegrin and metalloproteinase with thrombospondin motifs 12-like
NC_063275.1	5735032	5735033	0	-0.0581197	0	-	LOC125385463	uncharacterized LOC125385463
NC_063272.1	2106047	2106048	0	-0.0581197	0	-	LOC125384894	uncharacterized LOC125384894
NW_025963549.1	1667998	1667999	0	-0.0561254	0	-	LOC105667082	uncharacterized LOC105667082
NC_063285.1	1198448	1198449	0	-0.0561072	0	-	LOC125386756	uncharacterized LOC125386756
NC_063285.1	1198448	1198449	0	-0.0561072	0	-	LOC125386755	GDP-D-glucose phosphorylase 1-like
NW_025963553.1	95276	95277	0	-0.055698	0	-	LOC125387065	uncharacterized LOC125387065
NC_063274.1	7022808	7022809	0	-0.0581197	0	-	LOC125385289	uncharacterized LOC125385289
NC_063272.1	2917083	2917084	0	0.0632479	0	+	LOC125384916	uncharacterized LOC125384916
NC_063272.1	2723619	2723620	0	-0.0609231	0	-	LOC125384914	uncharacterized LOC125384914
NC_063285.1	1385028	1385029	0	-0.0567251	0	-	LOC105667042	uncharacterized LOC105667042
NC_063285.1	1385028	1385029	0	-0.0567251	0	-	LOC125386759	uncharacterized LOC125386759
NC_063285.1	3045913	3045914	0	-0.0571225	0	-	LOC125386705	uncharacterized LOC125386705
NC_063285.1	2916388	2916389	0	-0.0558967	0	-	LOC125386706	uncharacterized LOC125386706
NC_063272.1	2767280	2767281	0	-0.055698	0	-	LOC125384914	uncharacterized LOC125384914
NC_063273.1	12346585	12346586	0	-0.0611111	0	-	LOC100649292	myosin-2 heavy chain-like
NC_063272.1	2062563	2062564	0	-0.0591168	0	-	LOC125384885	uncharacterized LOC125384885
NC_063272.1	2062563	2062564	0	-0.0591168	0	-	LOC125384883	uncharacterized LOC125384883
NC_063273.1	1151511	1151512	0	-0.0560065	0	-	LOC100645947	regulator of microtubule dynamics protein 1
NW_025963553.1	99777	99778	0	0.0595094	0	+	LOC125387065	uncharacterized LOC125387065
NC_063272.1	2590004	2590005	0	-0.0561529	0	-	LOC125384913	uncharacterized LOC125384913
NC_063272.1	2590004	2590005	0	-0.0561529	0	-	LOC125384914	uncharacterized LOC125384914
NC_063281.1	9190896	9190897	0	-0.060114	0	-	LOC100643709	neuropeptide CCHamide-1 receptor
NC_063285.1	2428913	2428914	0	-0.0554977	0	-	LOC125386613	dynein beta chain, ciliary-like
NC_063272.1	3115768	3115769	0	-0.0581197	0	-	LOC125385003	uncharacterized LOC125385003
NC_063272.1	3115768	3115769	0	-0.0581197	0	-	LOC125385009	uncharacterized LOC125385009
NC_063272.1	2753018	2753019	0	-0.0574879	0	-	LOC125384914	uncharacterized LOC125384914
NC_063272.1	2753018	2753019	0	-0.0574879	0	-	LOC125384917	uncharacterized LOC125384917
NW_025963548.1	441366	441367	0	-0.055698	0	-	LOC125386940	immediate early response 3-interacting protein 1-like
NC_063277.1	6220209	6220210	0	-0.0589397	0	-	LOC100650408	SAM and SH3 domain-containing protein 1
NC_063279.1	14432987	14432988	0	0.0558405	0	+	LOC125385981	40S ribosomal protein S6-like
NC_063279.1	14432987	14432988	0	0.0558405	0	+	LOC125385978	uncharacterized LOC125385978
NC_063274.1	6975972	6975973	0	-0.0610501	0	-	LOC125385290	uncharacterized LOC125385290
NW_025963548.1	402702	402703	0	0.0559785	0	+	LOC125386940	immediate early response 3-interacting protein 1-like
NC_063275.1	8879695	8879696	0	-0.0571225	0	-	LOC100645124	uncharacterized LOC100645124
NC_063285.1	3679831	3679832	0	-0.0611111	0	-	LOC125386645	uncharacterized LOC125386645
NW_025963557.1	588270	588271	0	-0.0556077	0	-	LOC125387119	uncharacterized LOC125387119
NW_025963553.1	95511	95512	0	0.0558076	0	+	LOC125387065	uncharacterized LOC125387065
NC_063272.1	2107184	2107185	0	-0.0561254	0	-	LOC125384894	uncharacterized LOC125384894
NW_025963553.1	62766	62767	0	0.0588942	0	+	LOC125387071	uncharacterized LOC125387071
NC_063272.1	3152272	3152273	0	0.0602049	0	+	LOC125385000	uncharacterized LOC125385000
NC_063272.1	3152272	3152273	0	0.0602049	0	+	LOC125384999	uncharacterized LOC125384999
NC_063281.1	268373	268374	0	-0.0561254	0	-	LOC125386172	uncharacterized LOC125386172
NC_063272.1	2566278	2566279	0	-0.0561254	0	-	LOC125385028	uncharacterized LOC125385028
NC_063285.1	1178392	1178393	0	0.0588319	0	+	LOC125386755	GDP-D-glucose phosphorylase 1-like
NC_063272.1	1874529	1874530	0	-0.0571225	0	-	LOC125384873	A disintegrin and metalloproteinase with thrombospondin motifs 3-like
NC_063285.1	3176473	3176474	0	-0.0559301	0	-	LOC125386704	uncharacterized LOC125386704
NC_063285.1	3117867	3117868	0	-0.0581197	0	-	LOC125386712	uncharacterized LOC125386712
NW_025963548.1	116156	116157	0	-0.0581197	0	-	LOC125386944	5.8S ribosomal RNA
NC_063285.1	1202554	1202555	0	-0.0591168	0	-	LOC125386755	GDP-D-glucose phosphorylase 1-like
NW_025963548.1	378528	378529	0	-0.0561254	0	-	LOC125386940	immediate early response 3-interacting protein 1-like
NW_025963549.1	1682087	1682088	0	-0.060114	0	-	LOC105667082	uncharacterized LOC105667082
NC_063285.1	2117542	2117543	0	-0.0611111	0	-	LOC125386766	uncharacterized LOC125386766
NC_063285.1	7936127	7936128	0	-0.0591168	0	-	LOC125386675	uncharacterized LOC125386675
NC_063285.1	2914914	2914915	0	-0.0581197	0	-	LOC125386706	uncharacterized LOC125386706
NC_063285.1	1530196	1530197	0	-0.0554977	0	-	LOC125386760	GDP-D-glucose phosphorylase 1-like
NC_063269.1	7472479	7472480	0	0.0560268	0	+	LOC125387150	uncharacterized LOC125387150
NC_063279.1	13772016	13772017	0	-0.0609453	0	-	LOC105666271	uncharacterized LOC105666271
NC_063271.1	16667973	16667974	0	-0.0591168	0	-	LOC125384730	uncharacterized LOC125384730
NC_063285.1	1948720	1948721	0	-0.0561254	0	-	LOC125384634	GDP-D-glucose phosphorylase 1-like
NW_025963549.1	1674332	1674333	0	-0.060114	0	-	LOC105667082	uncharacterized LOC105667082
NC_063272.1	3092861	3092862	0	-0.055792	0	-	LOC125385006	uncharacterized LOC125385006
NW_025963551.1	1524172	1524173	0	-0.0591168	0	-	LOC125386974	uncharacterized LOC125386974
NW_025963548.1	441817	441818	0	-0.0567909	0	-	LOC125386940	immediate early response 3-interacting protein 1-like
NW_025963548.1	396580	396581	0	-0.0591168	0	-	LOC125386940	immediate early response 3-interacting protein 1-like
NC_063277.1	705187	705188	0	-0.060114	0	-	LOC100644765	CUGBP Elav-like family member 2
NC_063285.1	2445505	2445506	0	-0.060114	0	-	LOC125386613	dynein beta chain, ciliary-like
NC_063285.1	2762412	2762413	0	-0.0581197	0	-	LOC105666984	GDP-D-glucose phosphorylase 1
NW_025963548.1	429370	429371	0	-0.060114	0	-	LOC125386940	immediate early response 3-interacting protein 1-like
NC_063272.1	2778289	2778290	0	-0.0581197	0	-	LOC125384914	uncharacterized LOC125384914
NC_063279.1	14430550	14430551	0	0.0558405	0	+	LOC125385981	40S ribosomal protein S6-like
NC_063279.1	14430550	14430551	0	0.0558405	0	+	LOC125385978	uncharacterized LOC125385978
NC_063285.1	3208982	3208983	0	-0.0561254	0	-	LOC105666983	GDP-D-glucose phosphorylase 1
NC_063272.1	2637732	2637733	0	-0.0591168	0	-	LOC125384915	uncharacterized LOC125384915
NC_063272.1	2637732	2637733	0	-0.0591168	0	-	LOC125384914	uncharacterized LOC125384914
NC_063272.1	2678443	2678444	0	0.0558405	0	+	LOC125384914	uncharacterized LOC125384914
NC_063271.1	16536748	16536749	0	-0.0555556	0	-	LOC125384732	uncharacterized LOC125384732
NC_063281.1	9150585	9150586	0	0.0568376	0	+	LOC125386217	uncharacterized LOC125386217
NC_063272.1	2103128	2103129	0	-0.0565875	0	-	LOC125384894	uncharacterized LOC125384894
NC_063272.1	2707941	2707942	0	0.0578348	0	+	LOC125384914	uncharacterized LOC125384914
NC_063275.1	4904577	4904578	0	-0.060114	0	-	LOC110120082	uncharacterized LOC110120082
NC_063273.1	4151618	4151619	0	-0.0581197	0	-	LOC100649925	uncharacterized LOC100649925
NC_063272.1	2102514	2102515	0	-0.0581197	0	-	LOC125384894	uncharacterized LOC125384894
NC_063277.1	705168	705169	0	-0.0581197	0	-	LOC100644765	CUGBP Elav-like family member 2
NC_063272.1	3142044	3142045	0	-0.0564631	0	-	LOC125384999	uncharacterized LOC125384999
NW_025963553.1	61846	61847	0	-0.0581197	0	-	LOC125387071	uncharacterized LOC125387071
NC_063285.1	1194260	1194261	0	0.0558405	0	+	LOC125386755	GDP-D-glucose phosphorylase 1-like
NC_063285.1	1387455	1387456	0	0.0622222	0	+	LOC125386759	uncharacterized LOC125386759
NC_063278.1	15462029	15462030	0	0.0578348	0	+	LOC125385728	uncharacterized LOC125385728
NC_063285.1	1169394	1169395	0	-0.057248	0	-	LOC125386755	GDP-D-glucose phosphorylase 1-like
NW_025963551.1	1523656	1523657	0	0.0616606	0	+	LOC125386974	uncharacterized LOC125386974
NW_025963553.1	452941	452942	0	-0.0561254	0	-	LOC125387068	uncharacterized LOC125387068
NW_025963548.1	171040	171041	0	-0.0571225	0	-	LOC125386952	small subunit ribosomal RNA
NC_063272.1	1741803	1741804	0	-0.0581197	0	-	LOC125384861	uncharacterized LOC125384861
NC_063285.1	8006704	8006705	0	-0.0591168	0	-	LOC125386643	dynein beta chain, ciliary-like
NC_063272.1	1874376	1874377	0	-0.0581197	0	-	LOC125384873	A disintegrin and metalloproteinase with thrombospondin motifs 3-like
NC_063272.1	2007494	2007495	0	-0.0591168	0	-	LOC125384872	uncharacterized LOC125384872
NC_063285.1	4247706	4247707	0	-0.060114	0	-	LOC125386774	uncharacterized LOC125386774
NW_025963553.1	35823	35824	0	-0.0571225	0	-	LOC125387075	uncharacterized LOC125387075
NC_063281.1	361529	361530	0	0.0564214	0	+	LOC110120181	uncharacterized LOC110120181
NC_063285.1	1959430	1959431	0	0.0568376	0	+	LOC125384634	GDP-D-glucose phosphorylase 1-like
NC_063281.1	237164	237165	0	-0.0567013	0	-	LOC125386172	uncharacterized LOC125386172
NC_063272.1	2649284	2649285	0	-0.0553377	0	-	LOC125384915	uncharacterized LOC125384915
NC_063272.1	2649284	2649285	0	-0.0553377	0	-	LOC125384914	uncharacterized LOC125384914
NC_063272.1	2708235	2708236	0	-0.0561254	0	-	LOC125384914	uncharacterized LOC125384914
NC_063272.1	2770630	2770631	0	-0.0588057	0	-	LOC125384914	uncharacterized LOC125384914
NC_063274.1	7021260	7021261	0	-0.0561254	0	-	LOC125385289	uncharacterized LOC125385289
NC_063285.1	3126421	3126422	0	-0.0571225	0	-	LOC125386712	uncharacterized LOC125386712
NC_063272.1	2121534	2121535	0	0.0557763	0	+	LOC125384894	uncharacterized LOC125384894
NC_063279.1	14841773	14841774	0	-0.0581197	0	-	LOC125384639	uncharacterized LOC125384639
NC_063272.1	2773299	2773300	0	-0.0553377	0	-	LOC125384914	uncharacterized LOC125384914
NC_063285.1	2915460	2915461	0	-0.0575576	0	-	LOC125386706	uncharacterized LOC125386706
NC_063281.1	353030	353031	0	-0.0561254	0	-	LOC105666892	uncharacterized LOC105666892
NW_025963553.1	71656	71657	0	-0.0561254	0	-	LOC125387071	uncharacterized LOC125387071
NC_063285.1	1261807	1261808	0	-0.0562267	0	-	LOC125386758	uncharacterized LOC125386758
NC_063285.1	1261807	1261808	0	-0.0562267	0	-	LOC125386755	GDP-D-glucose phosphorylase 1-like
NC_063285.1	2946260	2946261	0	-0.0561254	0	-	LOC125386706	uncharacterized LOC125386706
NC_063279.1	14733466	14733467	0	-0.0591168	0	-	LOC125385912	40S ribosomal protein S6-like
NC_063272.1	1954357	1954358	0	-0.0581197	0	-	LOC125385012	uncharacterized LOC125385012
NW_025963548.1	460042	460043	0	-0.0561254	0	-	LOC125386941	uncharacterized LOC125386941
NC_063279.1	14690693	14690694	0	0.0556598	0	+	LOC125385926	importin-11-like
NC_063285.1	1195983	1195984	0	-0.0591168	0	-	LOC125386756	uncharacterized LOC125386756
NC_063285.1	1195983	1195984	0	-0.0591168	0	-	LOC125386755	GDP-D-glucose phosphorylase 1-like
NC_063285.1	1196316	1196317	0	0.055675	0	+	LOC125386756	uncharacterized LOC125386756
NC_063285.1	1196316	1196317	0	0.055675	0	+	LOC125386755	GDP-D-glucose phosphorylase 1-like
NW_025963548.1	378241	378242	0	0.0564214	0	+	LOC125386940	immediate early response 3-interacting protein 1-like
NC_063271.1	13361281	13361282	0	-0.0550682	0	-	RapGAP1	Rap GTPase activating protein 1
NC_063285.1	2312884	2312885	0	-0.0555556	0	-	LOC125386768	uncharacterized LOC125386768
NC_063285.1	1193649	1193650	0	-0.0571225	0	-	LOC125386755	GDP-D-glucose phosphorylase 1-like
NC_063281.1	238306	238307	0	-0.0581197	0	-	LOC125386172	uncharacterized LOC125386172
NC_063272.1	2729415	2729416	0	-0.0561254	0	-	LOC125384927	uncharacterized LOC125384927
NC_063272.1	2729415	2729416	0	-0.0561254	0	-	LOC125384914	uncharacterized LOC125384914
NC_063272.1	2729415	2729416	0	-0.0561254	0	-	LOC125384917	uncharacterized LOC125384917
NC_063279.1	14836866	14836867	0	-0.0574855	0	-	LOC125384639	uncharacterized LOC125384639
NC_063272.1	2573528	2573529	0	-0.0571225	0	-	LOC125384922	A disintegrin and metalloproteinase with thrombospondin motifs 12-like
NC_063272.1	2368812	2368813	0	0.0588319	0	+	LOC125384895	uncharacterized LOC125384895
NC_063279.1	14431376	14431377	0	-0.0571225	0	-	LOC125385981	40S ribosomal protein S6-like
NC_063279.1	14431376	14431377	0	-0.0571225	0	-	LOC125385978	uncharacterized LOC125385978
NW_025963548.1	429392	429393	0	-0.0555034	0	-	LOC125386940	immediate early response 3-interacting protein 1-like
NC_063277.1	6224368	6224369	0	-0.0581197	0	-	LOC100650408	SAM and SH3 domain-containing protein 1
NC_063275.1	4906555	4906556	0	-0.0561254	0	-	LOC110120082	uncharacterized LOC110120082
NC_063285.1	7715927	7715928	0	-0.0571225	0	-	LOC125386640	uncharacterized LOC125386640
NC_063280.1	5026816	5026817	0	0.0562963	0	+	LOC125384618	uncharacterized LOC125384618
NC_063280.1	5026816	5026817	0	0.0562963	0	+	LOC125386062	uncharacterized LOC125386062
NC_063278.1	15393037	15393038	0	-0.0591168	0	-	LOC125385726	uncharacterized LOC125385726
NC_063277.1	719067	719068	0	-0.0570913	0	-	LOC100644765	CUGBP Elav-like family member 2
NC_063271.1	13360233	13360234	0	-0.0571225	0	-	RapGAP1	Rap GTPase activating protein 1
NC_063277.1	707535	707536	0	-0.0561254	0	-	LOC100644765	CUGBP Elav-like family member 2
NW_025963548.1	395743	395744	0	-0.0571225	0	-	LOC125386940	immediate early response 3-interacting protein 1-like
NC_063279.1	10866878	10866879	0	-0.0571225	0	-	SK	small conductance calcium-activated potassium channel
NC_063272.1	2777804	2777805	0	-0.0561254	0	-	LOC125384914	uncharacterized LOC125384914
NW_025963553.1	100769	100770	0	-0.0579859	0	-	LOC125387065	uncharacterized LOC125387065
NC_063272.1	2585773	2585774	0	-0.0571225	0	-	LOC125384914	uncharacterized LOC125384914
NC_063275.1	9662251	9662252	0	-0.0571225	0	-	LOC100644559	uncharacterized LOC100644559
NC_063272.1	2361541	2361542	0	-0.0561254	0	-	LOC125384895	uncharacterized LOC125384895
NC_063271.1	13360290	13360291	0	-0.0561254	0	-	RapGAP1	Rap GTPase activating protein 1
NW_025963553.1	495910	495911	0	-0.0581197	0	-	LOC125387070	uncharacterized LOC125387070
NW_025963549.1	1680307	1680308	0	-0.0555556	0	-	LOC105667082	uncharacterized LOC105667082
NW_025963553.1	495667	495668	0	-0.0551615	0	-	LOC125387070	uncharacterized LOC125387070
NC_063272.1	1954643	1954644	0	-0.0561254	0	-	LOC125385012	uncharacterized LOC125385012
NW_025963548.1	445250	445251	0	-0.0561254	0	-	LOC125386940	immediate early response 3-interacting protein 1-like
NC_063285.1	3157557	3157558	0	-0.0561254	0	-	LOC125386704	uncharacterized LOC125386704
NC_063272.1	2984715	2984716	0	-0.0561254	0	-	LOC125384919	uncharacterized LOC125384919
NC_063278.1	4864919	4864920	9.67337e-18	-0.702091	3.71746e-13	-	TfIIFbeta	transcription factor TFIIFbeta
NC_063279.1	5451460	5451461	3.66377e-17	-0.698898	1.40769e-12	-	Usp7	Ubiquitin-specific protease 7
NC_063274.1	4731009	4731010	3.16863e-15	-0.591837	1.2172e-10	-	LOC100643077	protein groucho
NC_063277.1	18736085	18736086	5.95039e-15	-0.772028	2.28532e-10	-	LOC125385665	uncharacterized LOC125385665
NC_063277.1	18736085	18736086	5.95039e-15	-0.772028	2.28532e-10	-	LOC100651375	G protein-coupled receptor kinase 1
NC_063279.1	18053192	18053193	9.46942e-15	-0.640693	3.63611e-10	-	CYLD	ubiquitin carboxyl-terminal hydrolase CYLD
NC_063285.1	11315702	11315703	2.20144e-14	-0.530612	8.45144e-10	-	Dnaaf5	dynein axonemal assembly factor 5
NC_063270.1	3828142	3828143	5.94916e-14	-0.652339	2.28345e-09	-	Plekhm1	Pleckstrin homology and RUN domain containing M1
NC_063275.1	20605548	20605549	2.0643e-13	0.52	7.92174e-09	+	LOC100650813	BTB/POZ domain-containing protein 6-B
NC_063281.1	673601	673602	2.23364e-13	0.489354	8.56981e-09	+	LOC125386170	uncharacterized LOC125386170
NC_063270.1	10441391	10441392	6.14782e-13	-0.514991	2.35826e-08	-	LOC100645394	serine/threonine-protein phosphatase alpha-2 isoform
NC_063282.1	9995064	9995065	1.79409e-12	0.739799	6.88061e-08	+	LOC100646390	zwei Ig domain protein zig-8
NC_063282.1	2404141	2404142	6.37984e-12	-0.734314	2.44577e-07	-	LOC100651221	probable chitinase 10
NC_063273.1	9257468	9257469	1.20628e-11	-0.489247	4.62344e-07	-	LOC125385119	uncharacterized LOC125385119
NC_063285.1	11146220	11146221	2.14098e-11	0.578704	8.20429e-07	+	LOC100652330	zinc finger protein ztf-16
NC_063277.1	17342661	17342662	3.47336e-11	-0.460297	1.33046e-06	-	LOC100644811	neuroligin-4, Y-linked
NC_063272.1	33402	33403	8.71646e-11	-0.533333	3.33813e-06	-	Ent1	Equilibrative nucleoside transporter 1
NC_063280.1	657308	657309	1.28989e-10	-0.61413	4.93886e-06	-	LOC100643741	mucin-5AC
NC_063285.1	11428556	11428557	1.5266e-10	0.364865	5.84403e-06	+	LOC100648918	mucin-3A
NC_063279.1	18053190	18053191	2.28091e-10	-0.684848	8.72984e-06	-	CYLD	ubiquitin carboxyl-terminal hydrolase CYLD
NC_063278.1	17987223	17987224	2.85668e-10	-0.5	1.09313e-05	-	LOC100648987	acetylcholine receptor subunit alpha-like
NC_063274.1	4843855	4843856	3.14393e-10	0.33098	1.2028e-05	+	LOC100642366	mucin-3A
NC_063271.1	18080881	18080882	4.22852e-10	-0.478492	1.61742e-05	-	LOC110120159	uncharacterized LOC110120159
NC_063284.1	5596804	5596805	4.24662e-10	-0.41746	1.62401e-05	-	Tpr2	Tetratricopeptide repeat protein 2
NC_063277.1	7011616	7011617	4.29791e-10	0.310345	1.64329e-05	+	LOC100652003	protein PFC0760c
NC_063270.1	7676170	7676171	4.5803e-10	-0.566667	1.7509e-05	-	LOC100642438	uncharacterized LOC100642438
NC_063271.1	13849359	13849360	5.61352e-10	0.388889	2.14544e-05	+	LOC100647254	neurotrimin
NC_063274.1	4037804	4037805	6.81399e-10	-0.576923	2.60371e-05	-	LOC100650642	probable multidrug resistance-associated protein lethal(2)03659
NC_063270.1	1053188	1053189	6.99778e-10	0.458069	2.6734e-05	+	LOC100648927	uncharacterized LOC100648927
NC_063274.1	17138715	17138716	7.70512e-10	0.498723	2.94303e-05	+	26-29-p	C1 family peptidase 26-29-p
NC_063277.1	1376805	1376806	1.06349e-09	-0.5	4.06127e-05	-	LOC100642213	cullin-4B
NC_063274.1	4590903	4590904	1.32272e-09	0.608779	5.05018e-05	+	Su(Tpl)	Suppressor of Triplolethal
NC_063284.1	6505460	6505461	1.47053e-09	-0.435388	5.61339e-05	-	LOC100650983	CUE domain-containing protein 1
NC_063279.1	2626126	2626127	1.5829e-09	0.349398	6.04109e-05	+	LOC100650968	uncharacterized LOC100650968
NC_063272.1	17186721	17186722	2.08586e-09	-0.387097	7.95901e-05	-	LOC100645315	lipase maturation factor 2
NC_063282.1	297731	297732	2.14741e-09	-0.393939	8.19224e-05	-	IntS2	integrator complex subunit 2
NC_063279.1	13445376	13445377	2.89738e-09	0.452412	0.000110511	+	Pi3K68D	phosphatidylinositol-4-phosphate 3-kinase catalytic subunit Pi3K68D
NC_063271.1	8838301	8838302	3.71086e-09	-0.307692	0.000141509	-	Bre1	E3 ubiquitin-protein ligase Bre1
NC_063270.1	1947555	1947556	3.99514e-09	-0.368421	0.000152319	-	LOC100646134	DNA-binding protein RFXANK
NC_063272.1	6127048	6127049	4.62482e-09	-0.4	0.000176291	-	Task6	TWIK-related acid-sensitive K[+] channel 6
NC_063270.1	1957620	1957621	4.91403e-09	0.409236	0.000187277	+	LOC100644917	uncharacterized LOC100644917
NC_063285.1	10036127	10036128	5.05193e-09	-0.531459	0.000192494	-	LOC100646013	neurexin-1
NC_063278.1	11234391	11234392	5.06655e-09	-0.506173	0.000193012	-	LOC100644411	uncharacterized LOC100644411
NC_063271.1	4127177	4127178	5.13885e-09	0.578947	0.000195726	+	Rbfox1	RNA-binding Fox protein 1
NC_063269.1	7284628	7284629	5.72083e-09	-0.623471	0.000217848	-	loaf	lost and found
NC_063269.1	9757507	9757508	6.01016e-09	-0.416969	0.00022882	-	LOC125384858	uncharacterized LOC125384858
NC_063271.1	8747516	8747517	7.12875e-09	-0.4	0.000271352	-	Gnf1	germ line transcription factor 1
NC_063284.1	2167728	2167729	7.84518e-09	-0.583333	0.000298562	-	LOC100644946	beta-1,4-glucuronyltransferase 1
NC_063274.1	22421636	22421637	7.89899e-09	-0.481481	0.000300549	-	LOC100645698	zinc finger MYND domain-containing protein 11
NC_063271.1	11071356	11071357	1.07586e-08	0.298851	0.000409188	+	Dp1	satellite-binding protein 1 Dp1
NC_063284.1	4043205	4043206	1.10914e-08	-0.333178	0.000421761	-	LOC100645429	parathyroid hormone/parathyroid hormone-related peptide receptor
NC_063269.1	690120	690121	1.41275e-08	-0.54347	0.000536996	-	Atg3	Autophagy-related protein 3
NC_063282.1	11082452	11082453	1.47813e-08	-0.865613	0.000561731	-	LOC100650142	furin-like protease 1
NC_063272.1	13613792	13613793	1.59403e-08	0.503899	0.000605655	+	LOC125384820	uncharacterized LOC125384820
NC_063272.1	13613792	13613793	1.59403e-08	0.503899	0.000605655	+	LOC100646339	sestrin homolog
NC_063278.1	7510702	7510703	1.80776e-08	-0.675466	0.000686723	-	LOC100643774	protein pigeon
NC_063278.1	7510702	7510703	1.80776e-08	-0.675466	0.000686723	-	LOC125385779	uncharacterized LOC125385779
NC_063277.1	10710224	10710225	1.84941e-08	0.392918	0.000702405	+	LOC100643770	trans-Golgi network integral membrane protein 1
NC_063277.1	15679971	15679972	1.92431e-08	-0.374684	0.000730704	-	Cad96Cb	protocadherin Fat 4-like Cad96Ca
NC_063278.1	4958390	4958391	2.18344e-08	0.302632	0.000828936	+	LOC100646067	serine/arginine repetitive matrix protein 1
NC_063273.1	3100014	3100015	2.56999e-08	-0.361676	0.000975491	-	Rme-8	receptor mediated endocytosis 8
NC_063284.1	6513885	6513886	2.73491e-08	0.231481	0.00103788	+	l(1)G0007	ATP-dependent RNA helicase l(1)G0007
NC_063278.1	14750376	14750377	2.90514e-08	0.341463	0.00110226	+	His2Av	Histone H2A variant
NC_063284.1	6565805	6565806	2.92607e-08	-0.382591	0.00110998	-	eIF4A	eukaryotic translation initiation factor 4A
NC_063272.1	7689599	7689600	3.30161e-08	0.288136	0.00125218	+	LOC100644482	DNA-dependent protein kinase catalytic subunit
NC_063282.1	3254335	3254336	3.39096e-08	-0.408904	0.00128581	-	LOC100647078	serine/threonine-protein phosphatase 6 regulatory ankyrin repeat subunit A
NC_063281.1	7366464	7366465	3.5027e-08	0.321429	0.00132791	+	rau	RA domain-containing protein rau
NC_063283.1	7102102	7102103	4.11469e-08	-0.54199	0.00155961	-	LOC100646364	histone-lysine N-methyltransferase 2C
NC_063273.1	7154869	7154870	4.23979e-08	-0.275862	0.0016067	-	Bruce	BIR repeat containing ubiquitin-conjugating enzyme
NC_063281.1	6208535	6208536	4.49356e-08	-0.393129	0.00170253	-	LOC100650658	uncharacterized LOC100650658
NC_063269.1	1383427	1383428	5.19616e-08	0.292683	0.00196833	+	LOC100644709	hrp65 protein
NC_063282.1	1768133	1768134	5.25943e-08	-0.277778	0.0019919	-	LOC100650301	cullin-1
NC_063279.1	16968842	16968843	5.46976e-08	-0.283582	0.00207114	-	TER94	transitional endoplasmic reticulum ATPase TER94
NC_063270.1	16300951	16300952	6.90441e-08	-0.327273	0.00261333	-	Hcf	Host cell factor
NC_063272.1	9304629	9304630	7.4225e-08	-0.266667	0.00280886	-	LOC100644286	protogenin
NC_063271.1	6645546	6645547	7.43973e-08	-0.7	0.00281481	-	LOC125387201	uncharacterized LOC125387201
NC_063282.1	6333033	6333034	8.1609e-08	-0.273973	0.00308704	-	rempA	intraflagellar transport protein rempA
NC_063279.1	7680798	7680799	8.84239e-08	-0.483853	0.00334416	-	LOC100646750	DENN domain-containing protein 1B
NC_063283.1	1196220	1196221	9.42778e-08	0.535397	0.00356484	+	Hacd2	3-hydroxyacyl-CoA dehydratase 2
NC_063283.1	1196220	1196221	9.42778e-08	0.535397	0.00356484	+	LOC100643015	putative peptidyl-tRNA hydrolase PTRHD1
NC_063273.1	11434796	11434797	1.03048e-07	-0.589489	0.00389566	-	LOC100648744	pikachurin
NC_063279.1	4754046	4754047	1.07116e-07	0.444699	0.00404864	+	LOC125386015	uncharacterized LOC125386015
NC_063277.1	7012940	7012941	1.17117e-07	-0.306483	0.00442489	-	LOC100652003	protein PFC0760c
NC_063279.1	766445	766446	1.34424e-07	-0.823643	0.00507775	-	LOC105666205	homeobox protein B-H2
NC_063277.1	67391	67392	1.39896e-07	-0.417727	0.00528337	-	LOC100651010	tektin-3
NC_063274.1	14711301	14711302	1.43689e-07	-0.37931	0.00542554	-	LOC100649499	centrosome-associated protein 350
NC_063272.1	13426479	13426480	1.46619e-07	-0.354737	0.00553505	-	Ufd4	ubiquitin fusion-degradation 4-like
NC_063282.1	8665614	8665615	1.59949e-07	0.720513	0.00603709	+	LOC100644907	uncharacterized LOC100644907
NC_063277.1	129005	129006	1.73676e-07	0.533597	0.00655388	+	Tmem63	transmembrane protein 63
NC_063271.1	14844070	14844071	1.81858e-07	-0.387626	0.00686128	-	Tomosyn	syntaxin-binding protein tomosyn
NC_063271.1	18311265	18311266	1.84925e-07	0.323529	0.00697559	+	Mettl14	methyltransferase like 14
NC_063284.1	3718341	3718342	1.94576e-07	0.280222	0.00733814	+	LOC100645396	xanthine dehydrogenase/oxidase
NC_063271.1	18493600	18493601	1.98513e-07	-0.461538	0.00748513	-	LOC100651547	late secretory pathway protein AVL9 homolog
NC_063272.1	13147198	13147199	1.98745e-07	-0.672348	0.00749238	-	LOC125385017	uncharacterized LOC125385017
NC_063272.1	13147198	13147199	1.98745e-07	-0.672348	0.00749238	-	LOC100649529	protein O-mannosyl-transferase TMTC2
NC_063276.1	3311095	3311096	2.08797e-07	-0.434783	0.00786974	-	GEFmeso	Guanine nucleotide exchange factor in mesoderm
NC_063273.1	766921	766922	2.12239e-07	-0.483333	0.00799786	-	MED9	mediator complex subunit 9
NC_063279.1	7678620	7678621	2.13733e-07	0.315018	0.00805255	+	eIF3f1	eukaryotic translation initiation factor 3 subunit f1
NC_063270.1	18936117	18936118	2.28501e-07	-0.307171	0.00860725	-	LOC100645236	protein dispatched
NC_063279.1	5440463	5440464	2.4205e-07	-0.6	0.00911215	-	LOC100652048	Golgi to ER traffic protein 4 homolog
NC_063282.1	8344922	8344923	2.44854e-07	-0.288462	0.00921584	-	LOC125386326	uncharacterized LOC125386326
NC_063271.1	2126163	2126164	2.45472e-07	0.777622	0.00923725	+	LOC100651751	sex-regulated protein janus-A
NC_063271.1	2126163	2126164	2.45472e-07	0.777622	0.00923725	+	LOC100650954	phosrestin-2
NC_063274.1	14545198	14545199	2.49676e-07	-0.515714	0.00939171	-	LOC100650961	T-complex protein 11-like protein 1
NC_063284.1	6081676	6081677	2.56346e-07	-0.223684	0.00964065	-	Sec61alpha	SEC61 translocon subunit alpha
NC_063284.1	6081676	6081677	2.56346e-07	-0.223684	0.00964065	-	omd	integrator complex subunit 5 omd
NC_063271.1	19178508	19178509	2.61323e-07	-0.384615	0.0098259	-	LOC100643104	cysteine-rich secretory protein 2
NC_063271.1	6690054	6690055	2.62435e-07	0.345982	0.00986571	+	dare	NADPH:adrenodoxin oxidoreductase, mitochondrial
NC_063271.1	6690054	6690055	2.62435e-07	0.345982	0.00986571	+	LOC105667128	cap-specific mRNA (nucleoside-2'-O-)-methyltransferase 2
NC_063274.1	438250	438251	2.69853e-07	-0.561594	0.0101426	-	LOC100643269	cGMP-dependent 3',5'-cyclic phosphodiesterase
NC_063286.1	2501324	2501325	2.75136e-07	-0.329798	0.0103391	-	LOC110120049	uncharacterized LOC110120049
NC_063286.1	2501324	2501325	2.75136e-07	-0.329798	0.0103391	-	LOC110119149	homeotic protein ultrabithorax
NC_063275.1	9570098	9570099	2.76311e-07	0.407407	0.0103811	+	wcy	WW domain-containing adapter protein with coiled-coil wacky
NC_063275.1	8107071	8107072	2.76891e-07	0.684091	0.0104009	+	foxo	forkhead box, sub-group O
NC_063274.1	10709619	10709620	2.9028e-07	0.48494	0.0109016	+	Elp4	Elongator complex protein 4
NC_063271.1	1061864	1061865	2.97208e-07	0.550557	0.0111596	+	LOC125384705	uncharacterized LOC125384705
NC_063271.1	1061864	1061865	2.97208e-07	0.550557	0.0111596	+	LOC100647758	uncharacterized LOC100647758
NC_063278.1	6275490	6275491	2.99068e-07	-0.346245	0.0112272	-	LOC100651889	MAP/microtubule affinity-regulating kinase 3
NC_063277.1	9411115	9411116	3.06089e-07	-0.495441	0.0114884	-	CASK	peripheral plasma membrane protein CASK
NC_063276.1	3973445	3973446	3.3623e-07	-0.62747	0.0126072	-	bi	T-box transcription factor bifid
NC_063282.1	2346060	2346061	3.47688e-07	-0.271186	0.0130316	-	LOC100645301	filamin-A
NC_063269.1	261188	261189	3.5437e-07	0.2375	0.0132794	+	LOC100650511	ATPase WRNIP1
NC_063269.1	261188	261189	3.5437e-07	0.2375	0.0132794	+	LOC105666912	methyltransferase-like 26
NC_063269.1	10434822	10434823	3.62212e-07	-0.36	0.0135706	-	Abl	tyrosine-protein kinase Abl
NC_063283.1	9808946	9808947	3.6316e-07	-0.375585	0.0136034	-	Ranbp16	Ran-binding protein 16
NC_063275.1	3249709	3249710	3.6813e-07	-0.227273	0.0137868	-	LOC100643806	zinc finger protein 853
NC_063280.1	4885602	4885603	3.75064e-07	-0.241935	0.0140437	-	LOC100646795	haloacid dehalogenase-like hydrolase domain-containing protein 2
NC_063282.1	4385442	4385443	3.83367e-07	-0.294824	0.0143517	-	LOC100650785	facilitated trehalose transporter Tret1
NC_063281.1	6208534	6208535	3.92601e-07	-0.340713	0.0146945	-	LOC100650658	uncharacterized LOC100650658
NC_063271.1	8747515	8747516	4.17149e-07	-0.25	0.0156102	-	Gnf1	germ line transcription factor 1
NC_063273.1	7928289	7928290	4.19041e-07	-0.775629	0.0156779	-	LOC105665731	AT-rich interactive domain-containing protein 4B
NC_063276.1	2760885	2760886	4.27892e-07	-0.544809	0.0160026	-	LOC100647422	basement membrane-specific heparan sulfate proteoglycan core protein
NC_063274.1	4989336	4989337	4.33795e-07	-0.563492	0.0162202	-	Dscam2	Down syndrome cell adhesion molecule 2
NC_063274.1	4989336	4989337	4.33795e-07	-0.563492	0.0162202	-	LOC110119340	uncharacterized LOC110119340
NC_063282.1	6103154	6103155	5.01767e-07	0.5	0.0187543	+	LOC100646682	extracellular serine/threonine protein CG31145
NC_063282.1	6950456	6950457	5.36249e-07	0.296296	0.0200391	+	unk	RING finger protein unk
NC_063273.1	9861244	9861245	6.06849e-07	-0.328322	0.0226684	-	LOC100642879	uncharacterized LOC100642879
NC_063284.1	4592552	4592553	6.23576e-07	0.59648	0.0232886	+	LOC110120207	uncharacterized LOC110120207
NC_063284.1	4592552	4592553	6.23576e-07	0.59648	0.0232886	+	LOC100650947	aquaporin
NC_063274.1	10180837	10180838	6.41362e-07	-0.357545	0.0239481	-	LOC100650960	fat-like cadherin-related tumor suppressor homolog
NC_063282.1	1771067	1771068	6.47904e-07	-0.266414	0.0241876	-	LOC100650301	cullin-1
NC_063284.1	3411083	3411084	6.60018e-07	0.519022	0.0246349	+	LOC100650751	uncharacterized LOC100650751
NC_063271.1	6680334	6680335	6.62114e-07	-0.555909	0.0247082	-	Nop60B	dyskerin pseudouridine synthase 1 Nop60B
NC_063274.1	5039404	5039405	6.65385e-07	-0.6013	0.0248254	-	LOC110119341	uncharacterized LOC110119341
NC_063274.1	5039404	5039405	6.65385e-07	-0.6013	0.0248254	-	LOC110119340	uncharacterized LOC110119340
NC_063284.1	5807003	5807004	7.14615e-07	-0.66005	0.0266568	-	LOC100643062	GATA-binding factor C
NC_063278.1	20119930	20119931	7.24319e-07	0.491883	0.0270081	+	LOC100643309	tRNA-uridine aminocarboxypropyltransferase 1
NC_063275.1	18466606	18466607	7.4956e-07	0.398068	0.0279438	+	LOC100644329	poly [ADP-ribose] polymerase
NC_063277.1	17088438	17088439	7.6498e-07	-0.323944	0.028513	-	LOC100651492	retinoic acid receptor RXR-alpha-B
NC_063277.1	17088438	17088439	7.6498e-07	-0.323944	0.028513	-	LOC125385677	uncharacterized LOC125385677
NC_063271.1	14615216	14615217	7.89023e-07	-0.40232	0.0294033	-	BBS5	Bardet-Biedl syndrome 5 protein
NC_063281.1	10327188	10327189	8.16961e-07	-0.636364	0.0304384	-	GckIII	Germinal centre kinase III
NC_063285.1	8232830	8232831	8.35769e-07	0.6	0.031133	+	LOC100647917	dynein beta chain, ciliary
NC_063284.1	6505459	6505460	8.52594e-07	-0.473684	0.0317534	-	LOC100650983	CUE domain-containing protein 1
NC_063271.1	9633431	9633432	8.73192e-07	-0.402004	0.0325077	-	E23	Early gene at 23
NC_063269.1	4855875	4855876	8.80361e-07	0.387097	0.0327681	+	LOC100652068	protein lethal(2)essential for life
NC_063271.1	8999215	8999216	8.98693e-07	-0.673669	0.0334439	-	LOC100642953	protein O-glucosyltransferase 2
NC_063278.1	16177526	16177527	9.01727e-07	-0.292683	0.0335501	-	LOC100651411	antifreeze protein Maxi
NC_063278.1	14782245	14782246	9.03601e-07	-0.287132	0.0336066	-	sqd	RNA-binding protein squid
NC_063271.1	11026803	11026804	9.03478e-07	-0.275823	0.0336066	-	Sf3b1	splicing factor 3B subunit 1
NC_063277.1	1290540	1290541	9.07486e-07	-0.441981	0.0337444	-	drongo	Arf GTPase activating protein drongo
NC_063282.1	2369273	2369274	9.13328e-07	-0.233567	0.0339523	-	LOC100645501	contactin
NC_063276.1	3218034	3218035	9.13438e-07	0.275171	0.0339523	+	kst	spectrin beta chain, non-erythrocytic 5 kst
NC_063279.1	18785256	18785257	9.1845e-07	0.298915	0.0341319	+	LOC100646959	sorting nexin-25
NC_063271.1	8496008	8496009	9.22037e-07	-0.318962	0.0342516	-	msps	msps cytoskeleton-associated protein 5
NC_063273.1	7443349	7443350	9.25142e-07	0.460526	0.0343602	+	MED20	Mediator complex subunit 20
NC_063273.1	7443349	7443350	9.25142e-07	0.460526	0.0343602	+	LOC100642244	facilitated trehalose transporter Tret1-2 homolog
NC_063274.1	21978902	21978903	9.77352e-07	-0.538462	0.0362921	-	Zn72D	Zinc-finger protein 72D
NC_063283.1	9913585	9913586	9.98059e-07	-0.443529	0.0370537	-	Ask1	apoptotic signal-regulating kinase 1
NC_063283.1	9913585	9913586	9.98059e-07	-0.443529	0.0370537	-	LOC105666554	uncharacterized LOC105666554
NC_063270.1	6723994	6723995	1.04015e-06	-0.341905	0.0386011	-	Sbf	SET domain binding factor
NC_063274.1	7730823	7730824	1.06082e-06	-0.409962	0.0393606	-	LOC100644721	teneurin-a
NC_063270.1	3916984	3916985	1.14013e-06	-0.333446	0.0422866	-	LOC100648493	neurofibromin
NC_063274.1	2932000	2932001	1.14038e-06	-0.405172	0.0422874	-	Fkbp14	peptidyl-prolyl cis-trans isomerase Fkb14
NC_063274.1	6861446	6861447	1.14801e-06	0.688889	0.042562	+	LOC100643692	girdin
NC_063277.1	1271750	1271751	1.19083e-06	-0.27409	0.044141	-	LOC100645330	synaptic vesicle 2-related protein
NC_063278.1	16368897	16368898	1.25012e-06	0.22973	0.0463295	+	LOC100652082	glucose-6-phosphate 1-epimerase
NC_063277.1	11821063	11821064	1.26856e-06	-0.292683	0.0470036	-	LOC100650729	PHD finger protein 14
NC_063277.1	11821063	11821064	1.26856e-06	-0.292683	0.0470036	-	LOC100650847	methionyl-tRNA formyltransferase, mitochondrial
NC_063282.1	2628507	2628508	1.27889e-06	-0.330827	0.0473769	-	Dpp10	Dipeptidyl peptidase 10

## Sheet: Table S2 - 5mC DMS
Table S2 - 5mC DMS between 7-days-old and 35-days-old males
chr	start	end	p_value	effect_size	p_adjusted	methylation_status	gene_name	gene_description
NC_063269.1	806073	806074	1.08455e-40	-0.866667	1.0004e-34	-	LOC100646214	uncharacterized LOC100646214
NC_063269.1	806072	806073	1.89308e-39	-0.855215	1.67522e-33	-	LOC100646214	uncharacterized LOC100646214
NC_063269.1	2887808	2887809	1.0716e-30	0.719626	4.88028e-25	+	LOC100648269	transmembrane protein 267
NC_063269.1	249470	249471	3.01409e-30	0.734481	1.30705e-24	+	LOC100650139	rho-associated protein kinase 2
NC_063269.1	768552	768553	4.57237e-29	0.733968	1.71613e-23	+	Mfap1	Microfibril-associated protein 1
NC_063269.1	768553	768554	2.79569e-26	0.704584	7.56955e-21	+	Mfap1	Microfibril-associated protein 1
NC_063269.1	1256434	1256435	7.83302e-24	-0.687418	1.56437e-18	-	Sil1	Sil1 nucleotide exchange factor
NC_063269.1	2164109	2164110	4.69129e-23	0.635289	8.44005e-18	+	SIDL	SIDL trafficking protein particle complex subunit 10
NC_063269.1	682689	682690	1.13587e-22	0.646465	1.94392e-17	+	LOC100648963	repetitive organellar protein
NC_063269.1	2633676	2633677	2.30887e-22	-0.585685	3.77341e-17	-	LOC100647130	maternal B9.15 protein
NC_063269.1	288751	288752	1.66755e-21	-0.588235	2.42977e-16	-	LOC100650872	hrp65 protein
NC_063269.1	1256435	1256436	1.79115e-21	-0.668728	2.59596e-16	-	Sil1	Sil1 nucleotide exchange factor
NC_063269.1	2189252	2189253	5.56981e-20	-0.570019	6.19811e-15	-	LOC100642674	dystrophin
NC_063269.1	2152878	2152879	1.2393e-19	-0.596941	1.29082e-14	-	BRWD3	bromodomain and WD repeat-containing protein
NC_063269.1	1367617	1367618	2.75256e-19	-0.5	2.69838e-14	-	LOC100644590	uncharacterized LOC100644590
NC_063269.1	801942	801943	3.33353e-19	-0.669149	3.20811e-14	-	LOC100646091	cilia- and flagella-associated protein 91
NC_063269.1	1380494	1380495	6.13197e-19	-0.648148	5.58989e-14	-	LOC100644709	hrp65 protein
NC_063269.1	2155366	2155367	5.29511e-19	-0.588353	4.88428e-14	-	BRWD3	bromodomain and WD repeat-containing protein
NC_063269.1	1256977	1256978	1.03768e-18	-0.627097	9.16023e-14	-	Sil1	Sil1 nucleotide exchange factor
NC_063269.1	2633677	2633678	2.23484e-18	-0.602831	1.8726e-13	-	LOC100647130	maternal B9.15 protein
NC_063269.1	1357552	1357553	7.5091e-18	-0.506494	5.78025e-13	-	UQCR-C1	Ubiquinol-cytochrome c reductase core protein 1
NC_063269.1	1256976	1256977	3.18385e-18	-0.634965	2.61742e-13	-	Sil1	Sil1 nucleotide exchange factor
NC_063269.1	2934346	2934347	7.73073e-18	-0.538462	5.94244e-13	-	LOC100648964	COMM domain-containing protein 10
NC_063269.1	1256984	1256985	5.40226e-18	-0.621651	4.26711e-13	-	Sil1	Sil1 nucleotide exchange factor
NC_063269.1	663328	663329	2.24005e-17	-0.593286	1.58323e-12	-	Prosalpha6	Proteasome alpha6 subunit
NC_063269.1	839160	839161	1.78464e-17	-0.5	1.28471e-12	-	Idh3b	isocitrate dehydrogenase [NAD] subunit beta, mitochondrial
NC_063269.1	2156178	2156179	8.54767e-18	0.553923	6.51976e-13	+	BRWD3	bromodomain and WD repeat-containing protein
NC_063269.1	768556	768557	8.76375e-18	0.562937	6.67054e-13	+	Mfap1	Microfibril-associated protein 1
NC_063269.1	828736	828737	3.49455e-17	-0.467532	2.38622e-12	-	Vps15	vacuolar protein sorting 15
NC_063269.1	1752757	1752758	6.30412e-17	0.436782	4.0795e-12	+	LOC100651273	exportin-1
NC_063269.1	1743662	1743663	4.74131e-17	-0.621475	3.14867e-12	-	Rab3-GAP	Rab3 GTPase activating protein
NC_063269.1	794820	794821	8.43338e-17	-0.470588	5.30595e-12	-	LOC100645666	importin-7
NC_063269.1	288752	288753	7.74245e-17	-0.539474	4.91672e-12	-	LOC100650872	hrp65 protein
NC_063269.1	2193442	2193443	7.79245e-17	-0.510933	4.94559e-12	-	LOC100642674	dystrophin
NC_063269.1	4606716	4606717	2.14064e-16	0.468085	1.252e-11	+	LOC100648422	protein inturned
NC_063269.1	2164108	2164109	1.28034e-15	0.505853	6.46676e-11	+	SIDL	SIDL trafficking protein particle complex subunit 10
NC_063269.1	1743661	1743662	1.20805e-16	-0.599546	7.39123e-12	-	Rab3-GAP	Rab3 GTPase activating protein
NC_063269.1	1361969	1361970	1.93237e-16	-0.541991	1.13752e-11	-	Letm1	Leucine zipper and EF-hand containing transmembrane protein 1
NC_063269.1	801941	801942	4.08843e-16	-0.612398	2.27624e-11	-	LOC100646091	cilia- and flagella-associated protein 91
NC_063269.1	2156177	2156178	4.56771e-16	0.530693	2.52116e-11	+	BRWD3	bromodomain and WD repeat-containing protein
NC_063269.1	2886351	2886352	4.83105e-16	-0.608059	2.65171e-11	-	LOC100648155	c-Myc-binding protein
NC_063269.1	4606717	4606718	4.79804e-16	0.458919	2.63625e-11	+	LOC100648422	protein inturned
NC_063269.1	660765	660766	8.25143e-16	-0.547182	4.33667e-11	-	Usp12-46	Ubiquitin-specific protease 12/46
NC_063269.1	4216348	4216349	2.00005e-15	-0.416667	9.74465e-11	-	mbt	serine/threonine-protein kinase PAK mbt
NC_063269.1	671678	671679	7.19645e-16	-0.466176	3.81909e-11	-	SREBP	Sterol regulatory element binding protein
NC_063269.1	664534	664535	2.08602e-15	-0.52967	1.01137e-10	-	Prosalpha6	Proteasome alpha6 subunit
NC_063269.1	768549	768550	2.12944e-15	0.53125	1.02921e-10	+	Mfap1	Microfibril-associated protein 1
NC_063269.1	3791657	3791658	2.3215e-15	-0.463415	1.11265e-10	-	Hmgcr	HMG coenzyme A reductase
NC_063269.1	671679	671680	1.11552e-15	-0.397241	5.71652e-11	-	SREBP	Sterol regulatory element binding protein
NC_063269.1	1256985	1256986	3.48747e-15	-0.492063	1.61254e-10	-	Sil1	Sil1 nucleotide exchange factor
NC_063269.1	1357551	1357552	2.90081e-15	-0.45283	1.36447e-10	-	UQCR-C1	Ubiquinol-cytochrome c reductase core protein 1
NC_063269.1	4227513	4227514	2.25883e-15	0.526316	1.08596e-10	+	Fancm	FA complementation group M
NC_063269.1	4227513	4227514	2.25883e-15	0.526316	1.08596e-10	+	LOC125385632	uncharacterized LOC125385632
NC_063269.1	288558	288559	3.55189e-15	-0.423077	1.64163e-10	-	LOC100650872	hrp65 protein
NC_063269.1	786435	786436	7.14081e-15	-0.416667	3.11394e-10	-	casp	Fas associated factor casp
NC_063269.1	299452	299453	7.03164e-15	-0.419355	3.0688e-10	-	LOC100650872	hrp65 protein
NC_063269.1	3731605	3731606	3.77534e-15	-0.530249	1.73827e-10	-	LOC100649485	uncharacterized LOC100649485
NC_063269.1	4526012	4526013	4.51663e-15	0.543164	2.04924e-10	+	Dhc64C	dynein heavy chain, cytoplasmic
NC_063269.1	671676	671677	5.37952e-15	-0.386152	2.41059e-10	-	SREBP	Sterol regulatory element binding protein
NC_063269.1	663327	663328	7.59708e-15	-0.538993	3.29181e-10	-	Prosalpha6	Proteasome alpha6 subunit
NC_063269.1	2189969	2189970	1.22285e-14	0.414634	5.07436e-10	+	LOC100642674	dystrophin
NC_063269.1	676848	676849	5.85622e-15	-0.518926	2.60277e-10	-	LOC125385578	uncharacterized LOC125385578
NC_063269.1	4227511	4227512	1.22077e-14	0.473684	5.06769e-10	+	Fancm	FA complementation group M
NC_063269.1	4227511	4227512	1.22077e-14	0.473684	5.06769e-10	+	LOC125385632	uncharacterized LOC125385632
NC_063269.1	663338	663339	7.13609e-14	-0.526354	2.52102e-09	-	Prosalpha6	Proteasome alpha6 subunit
NC_063269.1	1752626	1752627	1.50657e-13	0.436184	4.94816e-09	+	LOC100651273	exportin-1
NC_063269.1	4619973	4619974	1.8537e-14	0.45122	7.40695e-10	+	Rho1	ras-like GTP-binding protein Rho1
NC_063269.1	786576	786577	8.4974e-15	-0.573635	3.6442e-10	-	casp	Fas associated factor casp
NC_063269.1	1752629	1752630	1.22333e-13	0.486024	4.10714e-09	+	LOC100651273	exportin-1
NC_063269.1	682577	682578	1.53171e-14	-0.541797	6.23949e-10	-	LOC100648963	repetitive organellar protein
NC_063269.1	1752756	1752757	1.27026e-14	0.461019	5.25507e-10	+	LOC100651273	exportin-1
NC_063269.1	246624	246625	1.44487e-14	0.47745	5.91896e-10	+	LOC100650139	rho-associated protein kinase 2
NC_063269.1	277325	277326	6.55076e-14	0.373626	2.33699e-09	+	Rbcn-3B	WD repeat-containing protein Rbcn-3B
NC_063269.1	794819	794820	2.85422e-14	-0.432031	1.09776e-09	-	LOC100645666	importin-7
NC_063269.1	4534103	4534104	2.82335e-14	-0.453427	1.08666e-09	-	Dhc64C	dynein heavy chain, cytoplasmic
NC_063269.1	2189253	2189254	2.60126e-14	-0.448739	1.01008e-09	-	LOC100642674	dystrophin
NC_063269.1	786436	786437	8.58276e-14	-0.418919	2.97892e-09	-	casp	Fas associated factor casp
NC_063269.1	784230	784231	1.03487e-13	-0.435484	3.52882e-09	-	Mtr4	exosome RNA helicase Mtr4
NC_063269.1	2189968	2189969	9.33471e-14	0.383838	3.20718e-09	+	LOC100642674	dystrophin
NC_063269.1	828737	828738	5.43509e-14	-0.426782	1.97721e-09	-	Vps15	vacuolar protein sorting 15
NC_063269.1	3791658	3791659	1.04745e-13	-0.462366	3.56725e-09	-	Hmgcr	HMG coenzyme A reductase
NC_063269.1	4649292	4649293	1.60319e-13	0.5	5.21982e-09	+	ari-2	E3 ubiquitin-protein ligase ari-2
NC_063269.1	2193441	2193442	3.0247e-13	-0.423077	9.30796e-09	-	LOC100642674	dystrophin
NC_063269.1	729142	729143	3.25317e-13	-0.371429	9.94358e-09	-	LOC100643027	GON-4-like protein
NC_063269.1	1743493	1743494	2.94278e-13	-0.41573	9.09186e-09	-	Rab3-GAP	Rab3 GTPase activating protein
NC_063269.1	4576263	4576264	1.5511e-13	0.395096	5.07298e-09	+	LOC100647488	death-associated inhibitor of apoptosis 1
NC_063269.1	4605914	4605915	4.56191e-12	0.347245	1.09429e-07	+	LOC100648422	protein inturned
NC_063269.1	671351	671352	1.44043e-13	-0.367214	4.75102e-09	-	SREBP	Sterol regulatory element binding protein
NC_063269.1	682688	682689	1.44777e-13	0.571602	4.77376e-09	+	LOC100648963	repetitive organellar protein
NC_063269.1	2887805	2887806	4.78635e-13	0.450704	1.41398e-08	+	LOC100648269	transmembrane protein 267
NC_063269.1	278347	278348	3.36473e-13	0.523152	1.02586e-08	+	Rbcn-3B	WD repeat-containing protein Rbcn-3B
NC_063269.1	1357556	1357557	8.34358e-13	-0.412698	2.34969e-08	-	UQCR-C1	Ubiquinol-cytochrome c reductase core protein 1
NC_063269.1	4606331	4606332	4.52858e-13	-0.458869	1.34529e-08	-	LOC100648422	protein inturned
NC_063269.1	664535	664536	5.90819e-13	-0.528972	1.7167e-08	-	Prosalpha6	Proteasome alpha6 subunit
NC_063269.1	2152877	2152878	5.77323e-13	-0.543082	1.6801e-08	-	BRWD3	bromodomain and WD repeat-containing protein
NC_063269.1	2190528	2190529	2.88337e-12	-0.318182	7.28673e-08	-	LOC100642674	dystrophin
NC_063269.1	671350	671351	2.07959e-12	-0.347826	5.42673e-08	-	SREBP	Sterol regulatory element binding protein
NC_063269.1	4216347	4216348	2.64377e-12	-0.422222	6.74228e-08	-	mbt	serine/threonine-protein kinase PAK mbt
NC_063269.1	830309	830310	9.52542e-13	-0.520187	2.65572e-08	-	Vps15	vacuolar protein sorting 15
NC_063269.1	4649293	4649294	1.05934e-12	0.402555	2.92649e-08	+	ari-2	E3 ubiquitin-protein ligase ari-2
NC_063269.1	1744898	1744899	9.50048e-13	-0.48733	2.65012e-08	-	Rab3-GAP	Rab3 GTPase activating protein
NC_063269.1	670809	670810	3.78433e-12	0.476136	9.26461e-08	+	SREBP	Sterol regulatory element binding protein
NC_063269.1	690125	690126	1.08055e-12	-0.520833	2.97827e-08	-	Atg3	Autophagy-related protein 3
NC_063269.1	1751128	1751129	1.386e-12	-0.487299	3.73876e-08	-	LOC100651273	exportin-1
NC_063269.1	4526015	4526016	1.41277e-12	0.542073	3.80437e-08	+	Dhc64C	dynein heavy chain, cytoplasmic
NC_063269.1	4606667	4606668	1.68012e-12	-0.475973	4.45812e-08	-	LOC100648422	protein inturned
NC_063269.1	273889	273890	1.97751e-12	-0.435065	5.18406e-08	-	Rbcn-3B	WD repeat-containing protein Rbcn-3B
NC_063269.1	261191	261192	2.1786e-12	0.394141	5.65266e-08	+	LOC100650511	ATPase WRNIP1
NC_063269.1	261191	261192	2.1786e-12	0.394141	5.65266e-08	+	LOC105666912	methyltransferase-like 26
NC_063269.1	670121	670122	2.06715e-12	0.519218	5.40213e-08	+	SREBP	Sterol regulatory element binding protein
NC_063269.1	246625	246626	4.31146e-12	0.478873	1.04152e-07	+	LOC100650139	rho-associated protein kinase 2
NC_063269.1	676847	676848	2.12728e-12	-0.481109	5.53666e-08	-	LOC125385578	uncharacterized LOC125385578
NC_063269.1	4528715	4528716	9.89433e-12	-0.320988	2.21485e-07	-	Dhc64C	dynein heavy chain, cytoplasmic
NC_063269.1	4648906	4648907	9.15844e-12	-0.306931	2.06387e-07	-	ari-2	E3 ubiquitin-protein ligase ari-2
NC_063269.1	4611579	4611580	2.28654e-12	0.393777	5.9088e-08	+	LOC100648776	5-aminolevulinate synthase, erythroid-specific, mitochondrial
NC_063269.1	272866	272867	2.53426e-12	-0.459399	6.48427e-08	-	Rbcn-3B	WD repeat-containing protein Rbcn-3B
NC_063269.1	785526	785527	9.42568e-12	0.440972	2.11926e-07	+	casp	Fas associated factor casp
NC_063269.1	2151196	2151197	3.10513e-12	-0.454167	7.79828e-08	-	BRWD3	bromodomain and WD repeat-containing protein
NC_063269.1	1741971	1741972	7.28792e-12	-0.366337	1.67388e-07	-	Rab3-GAP	Rab3 GTPase activating protein
NC_063269.1	286818	286819	3.14888e-12	-0.545266	7.89177e-08	-	LOC100650872	hrp65 protein
NC_063269.1	4245272	4245273	1.64019e-11	0.52744	3.52261e-07	+	LOC100644629	TBC1 domain family member 20
NC_063269.1	802649	802650	3.87852e-12	-0.402682	9.47389e-08	-	LOC100646091	cilia- and flagella-associated protein 91
NC_063269.1	2155672	2155673	1.30705e-11	0.322917	2.85788e-07	+	BRWD3	bromodomain and WD repeat-containing protein
NC_063269.1	273890	273891	5.32944e-12	-0.427855	1.26269e-07	-	Rbcn-3B	WD repeat-containing protein Rbcn-3B
NC_063269.1	839159	839160	6.04133e-12	-0.461885	1.41595e-07	-	Idh3b	isocitrate dehydrogenase [NAD] subunit beta, mitochondrial
NC_063269.1	670811	670812	7.41567e-12	0.464698	1.70035e-07	+	SREBP	Sterol regulatory element binding protein
NC_063269.1	1741627	1741628	6.29239e-12	0.384852	1.46815e-07	+	Rab3-GAP	Rab3 GTPase activating protein
NC_063269.1	3758209	3758210	1.11532e-11	0.401786	2.47277e-07	+	LOC100651549	uncharacterized LOC100651549
NC_063269.1	802123	802124	1.36142e-10	-0.362917	2.37435e-06	-	LOC100646091	cilia- and flagella-associated protein 91
NC_063269.1	1361299	1361300	2.8247e-11	0.304348	5.77487e-07	+	Letm1	Leucine zipper and EF-hand containing transmembrane protein 1
NC_063269.1	4606664	4606665	8.44109e-12	-0.471429	1.9153e-07	-	LOC100648422	protein inturned
NC_063269.1	1752625	1752626	8.71791e-12	0.389037	1.97276e-07	+	LOC100651273	exportin-1
NC_063269.1	4641926	4641927	6.90703e-10	0.339362	1.02774e-05	+	LOC100649435	synaptojanin-1
NC_063269.1	4525909	4525910	7.2101e-11	-0.418269	1.33999e-06	-	Dhc64C	dynein heavy chain, cytoplasmic
NC_063269.1	295906	295907	3.8552e-11	-0.396552	7.61558e-07	-	LOC100650872	hrp65 protein
NC_063269.1	4216344	4216345	5.7341e-11	-0.386364	1.09094e-06	-	mbt	serine/threonine-protein kinase PAK mbt
NC_063269.1	1353950	1353951	5.37581e-11	0.317073	1.02853e-06	+	Nup107	nuclear pore complex protein Nup107
NC_063269.1	1256437	1256438	1.78413e-10	-0.637821	3.03143e-06	-	Sil1	Sil1 nucleotide exchange factor
NC_063269.1	4619972	4619973	6.38282e-11	0.436441	1.20238e-06	+	Rho1	ras-like GTP-binding protein Rho1
NC_063269.1	663339	663340	2.70509e-11	-0.480655	5.55643e-07	-	Prosalpha6	Proteasome alpha6 subunit
NC_063269.1	4513034	4513035	6.76829e-11	0.471739	1.26797e-06	+	LOC100646891	SET and MYND domain-containing protein 4-like
NC_063269.1	4513034	4513035	6.76829e-11	0.471739	1.26797e-06	+	Drp1	dynamin related protein 1
NC_063269.1	704366	704367	2.39647e-11	-0.446404	4.97792e-07	-	LOC100642790	ankyrin repeat domain-containing protein 13C
NC_063269.1	4251910	4251911	9.41059e-09	-0.324095	0.000105348	-	IntS14	integrator complex subunit 14
NC_063269.1	2152268	2152269	6.79015e-11	-0.330097	1.27098e-06	-	BRWD3	bromodomain and WD repeat-containing protein
NC_063269.1	783404	783405	8.01601e-11	-0.333333	1.47257e-06	-	Mtr4	exosome RNA helicase Mtr4
NC_063269.1	4557671	4557672	1.16653e-10	0.306122	2.06456e-06	+	Acat1	Acetyl-CoA acetyltransferase 1
NC_063269.1	795327	795328	1.42948e-10	-0.288462	2.48152e-06	-	LOC100645666	importin-7
NC_063269.1	261192	261193	4.03347e-11	0.385614	7.93176e-07	+	LOC100650511	ATPase WRNIP1
NC_063269.1	261192	261193	4.03347e-11	0.385614	7.93176e-07	+	LOC105666912	methyltransferase-like 26
NC_063269.1	1282719	1282720	8.36971e-11	-0.419623	1.52955e-06	-	LOC105666614	hexosaminidase D-like
NC_063269.1	1751127	1751128	4.77597e-11	-0.396886	9.24323e-07	-	LOC100651273	exportin-1
NC_063269.1	1361634	1361635	1.2012e-10	-0.307692	2.11733e-06	-	Letm1	Leucine zipper and EF-hand containing transmembrane protein 1
NC_063269.1	671166	671167	1.67776e-10	-0.405714	2.87356e-06	-	SREBP	Sterol regulatory element binding protein
NC_063269.1	671610	671611	7.33662e-11	-0.428	1.36132e-06	-	SREBP	Sterol regulatory element binding protein
NC_063269.1	4251913	4251914	7.94928e-11	-0.349359	1.46279e-06	-	IntS14	integrator complex subunit 14
NC_063269.1	2152269	2152270	2.28849e-10	-0.303922	3.81105e-06	-	BRWD3	bromodomain and WD repeat-containing protein
NC_063269.1	4576264	4576265	7.45052e-11	0.343878	1.38058e-06	+	LOC100647488	death-associated inhibitor of apoptosis 1
NC_063269.1	4606666	4606667	7.63427e-11	-0.487408	1.41054e-06	-	LOC100648422	protein inturned
NC_063269.1	2155365	2155366	1.04126e-10	-0.445018	1.85796e-06	-	BRWD3	bromodomain and WD repeat-containing protein
NC_063269.1	2153471	2153472	8.39316e-11	-0.460061	1.53277e-06	-	BRWD3	bromodomain and WD repeat-containing protein
NC_063269.1	4642698	4642699	9.17049e-11	-0.348112	1.66111e-06	-	LOC100649435	synaptojanin-1
NC_063269.1	4227512	4227513	2.22001e-10	0.355556	3.70722e-06	+	Fancm	FA complementation group M
NC_063269.1	4227512	4227513	2.22001e-10	0.355556	3.70722e-06	+	LOC125385632	uncharacterized LOC125385632
NC_063269.1	1257294	1257295	1.2079e-10	-0.457176	2.1281e-06	-	Sil1	Sil1 nucleotide exchange factor
NC_063269.1	4215794	4215795	1.34701e-10	-0.42541	2.35224e-06	-	mbt	serine/threonine-protein kinase PAK mbt
NC_063269.1	4607866	4607867	3.38953e-10	-0.301887	5.42708e-06	-	LOC100648541	F-box only protein 44
NC_063269.1	278346	278347	1.21015e-10	0.477485	2.13137e-06	+	Rbcn-3B	WD repeat-containing protein Rbcn-3B
NC_063269.1	2934816	2934817	1.60808e-10	-0.511032	2.76204e-06	-	LOC100648964	COMM domain-containing protein 10
NC_063269.1	739096	739097	2.0739e-10	-0.450257	3.48299e-06	-	Rrp42	exosome complex component Rrp42
NC_063269.1	3766809	3766810	8.30987e-10	0.254545	1.21391e-05	+	LOC100650630	alkaline ceramidase
NC_063269.1	4588603	4588604	1.53889e-10	-0.323129	2.65452e-06	-	LOC100648080	dual specificity protein phosphatase CDC14C
NC_063269.1	2151206	2151207	2.62206e-10	-0.453171	4.30855e-06	-	BRWD3	bromodomain and WD repeat-containing protein
NC_063269.1	272865	272866	2.40591e-10	-0.41273	3.98525e-06	-	Rbcn-3B	WD repeat-containing protein Rbcn-3B
NC_063269.1	676838	676839	2.0405e-10	-0.409296	3.43114e-06	-	LOC125385578	uncharacterized LOC125385578
NC_063269.1	4588618	4588619	6.4889e-10	-0.294118	9.7193e-06	-	LOC100648080	dual specificity protein phosphatase CDC14C
NC_063269.1	704904	704905	7.93368e-10	-0.279661	1.16459e-05	-	LOC100642790	ankyrin repeat domain-containing protein 13C
NC_063269.1	4605913	4605914	2.50772e-10	0.341578	4.13814e-06	+	LOC100648422	protein inturned
NC_063269.1	1750474	1750475	2.23536e-10	-0.56234	3.72999e-06	-	LOC100651273	exportin-1
NC_063269.1	828734	828735	1.70023e-08	-0.308081	0.00017839	-	Vps15	vacuolar protein sorting 15
NC_063269.1	2152953	2152954	2.57368e-10	-0.414046	4.23608e-06	-	BRWD3	bromodomain and WD repeat-containing protein
NC_063269.1	4626601	4626602	3.01127e-10	0.335404	4.87958e-06	+	LOC100649012	small glutamine-rich tetratricopeptide repeat-containing protein alpha
NC_063269.1	670122	670123	3.70366e-10	0.434641	5.86704e-06	+	SREBP	Sterol regulatory element binding protein
NC_063269.1	4587225	4587226	3.23442e-10	0.46038	5.20861e-06	+	LOC100648080	dual specificity protein phosphatase CDC14C
NC_063269.1	1750477	1750478	2.63207e-10	-0.521432	4.32304e-06	-	LOC100651273	exportin-1
NC_063269.1	4540125	4540126	7.44394e-09	-0.331149	8.56922e-05	-	LOC100647131	sodium-dependent transporter bedraggled
NC_063269.1	683092	683093	4.82927e-10	-0.361673	7.45062e-06	-	LOC100648963	repetitive organellar protein
NC_063269.1	4227514	4227515	6.54546e-10	0.375	9.801e-06	+	Fancm	FA complementation group M
NC_063269.1	4227514	4227515	6.54546e-10	0.375	9.801e-06	+	LOC125385632	uncharacterized LOC125385632
NC_063269.1	2153149	2153150	5.22126e-10	-0.367591	7.99981e-06	-	BRWD3	bromodomain and WD repeat-containing protein
NC_063269.1	1353553	1353554	5.98679e-10	-0.376667	9.03537e-06	-	Nup107	nuclear pore complex protein Nup107
NC_063269.1	4525291	4525292	1.14913e-09	0.290909	1.62037e-05	+	Dhc64C	dynein heavy chain, cytoplasmic
NC_063269.1	3790370	3790371	3.63983e-10	-0.467939	5.7819e-06	-	Hmgcr	HMG coenzyme A reductase
NC_063269.1	664538	664539	4.28437e-10	-0.485294	6.69247e-06	-	Prosalpha6	Proteasome alpha6 subunit
NC_063269.1	802650	802651	1.649e-09	-0.296296	2.23797e-05	-	LOC100646091	cilia- and flagella-associated protein 91
NC_063269.1	708851	708852	5.27674e-10	-0.405836	8.07687e-06	-	LOC100642910	BTB/POZ domain-containing protein 9
NC_063269.1	704902	704903	1.78291e-09	-0.268908	2.40233e-05	-	LOC100642790	ankyrin repeat domain-containing protein 13C
NC_063269.1	4611580	4611581	5.82769e-10	0.349105	8.82707e-06	+	LOC100648776	5-aminolevulinate synthase, erythroid-specific, mitochondrial
NC_063269.1	4587224	4587225	7.95983e-10	0.455849	1.16795e-05	+	LOC100648080	dual specificity protein phosphatase CDC14C
NC_063269.1	295227	295228	4.02266e-09	-0.487646	4.94909e-05	-	LOC100650872	hrp65 protein
NC_063269.1	3731604	3731605	6.82465e-10	-0.422626	1.01632e-05	-	LOC100649485	uncharacterized LOC100649485
NC_063269.1	4528716	4528717	4.12619e-09	-0.247312	5.06787e-05	-	Dhc64C	dynein heavy chain, cytoplasmic
NC_063269.1	305260	305261	2.33297e-09	-0.292683	3.04438e-05	-	LOC100648385	TBC1 domain family member 25
NC_063269.1	4216364	4216365	4.5267e-09	-0.263889	5.50942e-05	-	mbt	serine/threonine-protein kinase PAK mbt
NC_063269.1	4579469	4579470	8.43138e-10	-0.397159	1.22968e-05	-	LOC100648891	protein SON
NC_063269.1	4557670	4557671	7.96916e-08	0.297667	0.000705778	+	Acat1	Acetyl-CoA acetyltransferase 1
NC_063269.1	671165	671166	1.13895e-09	-0.391659	1.60685e-05	-	SREBP	Sterol regulatory element binding protein
NC_063269.1	4534104	4534105	1.34432e-09	-0.325027	1.86611e-05	-	Dhc64C	dynein heavy chain, cytoplasmic
NC_063269.1	4518903	4518904	1.48953e-09	-0.411345	2.04577e-05	-	Dhc64C	dynein heavy chain, cytoplasmic
NC_063269.1	3775513	3775514	9.42666e-09	-0.299434	0.000105495	-	cert	ceramide transfer protein
NC_063269.1	1357548	1357549	2.06561e-08	-0.353291	0.000211885	-	UQCR-C1	Ubiquinol-cytochrome c reductase core protein 1
NC_063269.1	4245271	4245272	1.97374e-09	0.427329	2.62405e-05	+	LOC100644629	TBC1 domain family member 20
NC_063269.1	4588617	4588618	1.3713e-09	-0.298102	1.90042e-05	-	LOC100648080	dual specificity protein phosphatase CDC14C
NC_063269.1	2934817	2934818	1.51417e-09	-0.495005	2.07568e-05	-	LOC100648964	COMM domain-containing protein 10
NC_063269.1	4245606	4245607	6.57774e-09	-0.259615	7.68273e-05	-	LOC100644629	TBC1 domain family member 20
NC_063269.1	273892	273893	2.26664e-09	-0.371154	2.96672e-05	-	Rbcn-3B	WD repeat-containing protein Rbcn-3B
NC_063269.1	4649751	4649752	1.87217e-09	0.444189	2.50555e-05	+	ari-2	E3 ubiquitin-protein ligase ari-2
NC_063269.1	1741980	1741981	5.07968e-09	-0.287129	6.10851e-05	-	Rab3-GAP	Rab3 GTPase activating protein
NC_063269.1	4569264	4569265	2.14691e-09	-0.314439	2.82632e-05	-	Diap2	Death-associated inhibitor of apoptosis 2
NC_063269.1	4525910	4525911	2.3771e-09	-0.419906	3.09529e-05	-	Dhc64C	dynein heavy chain, cytoplasmic
NC_063269.1	689957	689958	4.8584e-09	-0.452381	5.87177e-05	-	Atg3	Autophagy-related protein 3
NC_063269.1	288559	288560	5.60821e-09	-0.311111	6.67349e-05	-	LOC100650872	hrp65 protein
NC_063269.1	1743492	1743493	2.17325e-09	-0.305688	2.85651e-05	-	Rab3-GAP	Rab3 GTPase activating protein
NC_063269.1	1256980	1256981	1.2055e-07	-0.395014	0.00101511	-	Sil1	Sil1 nucleotide exchange factor
NC_063269.1	2142689	2142690	2.32146e-09	-0.500376	3.03081e-05	-	LOC100651744	protein Hook homolog 3
NC_063269.1	704905	704906	9.33901e-09	-0.282051	0.000104654	-	LOC100642790	ankyrin repeat domain-containing protein 13C
NC_063269.1	4227510	4227511	6.18429e-09	0.311828	7.27705e-05	+	Fancm	FA complementation group M
NC_063269.1	4227510	4227511	6.18429e-09	0.311828	7.27705e-05	+	LOC125385632	uncharacterized LOC125385632
NC_063269.1	713234	713235	2.42299e-09	0.468449	3.14901e-05	+	Cdc10	cyclin-dependent kinase 10
NC_063269.1	1744899	1744900	2.58081e-09	-0.431363	3.33026e-05	-	Rab3-GAP	Rab3 GTPase activating protein
NC_063269.1	4642697	4642698	2.61729e-09	-0.335023	3.37374e-05	-	LOC100649435	synaptojanin-1
NC_063269.1	4581689	4581690	2.65295e-09	0.414997	3.41488e-05	+	LOC100648891	protein SON
NC_063269.1	813376	813377	1.49198e-08	-0.234783	0.000158867	-	LOC100649434	glutamic acid-rich protein
NC_063269.1	4641927	4641928	3.4197e-09	0.306972	4.28722e-05	+	LOC100649435	synaptojanin-1
NC_063269.1	663343	663344	3.4698e-09	-0.422745	4.34353e-05	-	Prosalpha6	Proteasome alpha6 subunit
NC_063269.1	770816	770817	3.97143e-09	-0.252543	4.89214e-05	-	Fkbp39	FK506-binding protein 39kD
NC_063269.1	784229	784230	9.66669e-09	-0.30961	0.000107893	-	Mtr4	exosome RNA helicase Mtr4
NC_063269.1	1361411	1361412	5.69883e-09	0.307246	6.77098e-05	+	Letm1	Leucine zipper and EF-hand containing transmembrane protein 1
NC_063269.1	2165267	2165268	3.70151e-09	0.304579	4.59763e-05	+	SIDL	SIDL trafficking protein particle complex subunit 10
NC_063269.1	4506964	4506965	4.13557e-09	-0.389368	5.0771e-05	-	CPT2	Carnitine palmitoyltransferase 2
NC_063269.1	295228	295229	1.24082e-08	-0.439165	0.000134853	-	LOC100650872	hrp65 protein
NC_063269.1	739093	739094	5.48574e-09	-0.377778	6.5435e-05	-	Rrp42	exosome complex component Rrp42
NC_063269.1	4702309	4702310	7.17288e-09	-0.431016	8.29859e-05	-	LOC100649794	F-BAR domain only protein 2
NC_063269.1	794817	794818	2.4678e-08	-0.278689	0.000248688	-	LOC100645666	importin-7
NC_063269.1	2188398	2188399	1.67689e-08	0.411923	0.000176093	+	LOC100642674	dystrophin
NC_063269.1	4569265	4569266	5.28198e-09	-0.295862	6.3282e-05	-	Diap2	Death-associated inhibitor of apoptosis 2
NC_063269.1	4526011	4526012	6.01357e-09	0.417548	7.10228e-05	+	Dhc64C	dynein heavy chain, cytoplasmic
NC_063269.1	1752759	1752760	5.32222e-09	0.311217	6.36799e-05	+	LOC100651273	exportin-1
NC_063269.1	2155671	2155672	6.04693e-09	0.27771	7.13626e-05	+	BRWD3	bromodomain and WD repeat-containing protein
NC_063269.1	4246284	4246285	3.73133e-07	0.227498	0.00276226	+	LOC100644508	phospholipase A2 group XV
NC_063269.1	288774	288775	1.84997e-08	-0.294872	0.000192174	-	LOC100650872	hrp65 protein
NC_063269.1	1257488	1257489	7.64549e-09	0.377104	8.77355e-05	+	Sil1	Sil1 nucleotide exchange factor
NC_063269.1	4251918	4251919	3.26449e-08	-0.25	0.000319563	-	IntS14	integrator complex subunit 14
NC_063269.1	4648725	4648726	7.02944e-09	-0.249161	8.14649e-05	-	ari-2	E3 ubiquitin-protein ligase ari-2
NC_063269.1	247774	247775	8.04099e-09	0.392634	9.16748e-05	+	LOC100650139	rho-associated protein kinase 2
NC_063269.1	785997	785998	7.05914e-09	0.359112	8.1783e-05	+	casp	Fas associated factor casp
NC_063269.1	4523265	4523266	7.86699e-09	-0.334964	9.00022e-05	-	Dhc64C	dynein heavy chain, cytoplasmic
NC_063269.1	828188	828189	5.52029e-08	-0.231707	0.000509216	-	Vps15	vacuolar protein sorting 15
NC_063269.1	704367	704368	3.8514e-08	-0.395722	0.000370298	-	LOC100642790	ankyrin repeat domain-containing protein 13C
NC_063269.1	2886352	2886353	3.84814e-08	-0.442286	0.000370075	-	LOC100648155	c-Myc-binding protein
NC_063269.1	255572	255573	2.45446e-08	-0.364678	0.000247481	-	rt	Protein O-mannosyltransferase rt
NC_063269.1	793784	793785	3.36338e-08	-0.255319	0.00032824	-	LOC100645666	importin-7
NC_063269.1	288773	288774	4.07977e-08	-0.238095	0.000389664	-	LOC100650872	hrp65 protein
NC_063269.1	802521	802522	4.52132e-08	-0.241758	0.000426523	-	LOC100646091	cilia- and flagella-associated protein 91
NC_063269.1	295231	295232	8.62118e-09	-0.465201	9.75336e-05	-	LOC100650872	hrp65 protein
NC_063269.1	2190527	2190528	8.10595e-09	-0.266885	9.23575e-05	-	LOC100642674	dystrophin
NC_063269.1	764254	764255	6.31975e-07	0.230441	0.0043875	+	Sec3	exocyst complex component Sec3
NC_063269.1	798931	798932	1.41476e-08	-0.391975	0.00015155	-	LOC100645973	F-box only protein 28
NC_063269.1	4722503	4722504	3.12825e-07	0.247492	0.0023629	+	dop	microtubule-associated serine/threonine (MAST) protein kinase dop
NC_063269.1	4722503	4722504	3.12825e-07	0.247492	0.0023629	+	LOC100650141	prolyl 3-hydroxylase 1
NC_063269.1	4532472	4532473	1.01855e-08	-0.253286	0.000113072	-	Dhc64C	dynein heavy chain, cytoplasmic
NC_063269.1	727915	727916	4.3502e-08	-0.266667	0.000412202	-	LOC100643027	GON-4-like protein
NC_063269.1	4215809	4215810	1.36076e-08	-0.291667	0.000146327	-	mbt	serine/threonine-protein kinase PAK mbt
NC_063269.1	4648724	4648725	2.60082e-08	-0.3125	0.000260669	-	ari-2	E3 ubiquitin-protein ligase ari-2
NC_063269.1	763620	763621	1.05827e-08	0.352836	0.000117013	+	Sec3	exocyst complex component Sec3
NC_063269.1	708852	708853	1.29213e-08	-0.351641	0.000139692	-	LOC100642910	BTB/POZ domain-containing protein 9
NC_063269.1	1361808	1361809	2.44573e-08	-0.444841	0.000246738	-	Letm1	Leucine zipper and EF-hand containing transmembrane protein 1
NC_063269.1	794635	794636	3.0693e-08	-0.40168	0.000302087	-	LOC100645666	importin-7
NC_063269.1	4606330	4606331	4.95396e-08	-0.407663	0.000462407	-	LOC100648422	protein inturned
NC_063269.1	2192903	2192904	1.38139e-08	-0.276712	0.000148282	-	LOC100642674	dystrophin
NC_063269.1	2190395	2190396	1.60436e-07	-0.211111	0.00130474	-	LOC100642674	dystrophin
NC_063269.1	801944	801945	5.90196e-08	-0.548265	0.000539966	-	LOC100646091	cilia- and flagella-associated protein 91
NC_063269.1	689960	689961	1.61235e-08	-0.435577	0.000170136	-	Atg3	Autophagy-related protein 3
NC_063269.1	808887	808888	9.89592e-08	-0.401389	0.00085449	-	LOC100646214	uncharacterized LOC100646214
NC_063269.1	4522801	4522802	1.53642e-08	-0.258852	0.000163057	-	Dhc64C	dynein heavy chain, cytoplasmic
NC_063269.1	785998	785999	2.90185e-08	0.395833	0.000287163	+	casp	Fas associated factor casp
NC_063269.1	4579468	4579469	2.09825e-08	-0.357066	0.000214808	-	LOC100648891	protein SON
NC_063269.1	1353724	1353725	4.70937e-08	-0.368379	0.000441964	-	Nup107	nuclear pore complex protein Nup107
NC_063269.1	294326	294327	1.92861e-08	-0.28913	0.000199373	-	LOC100650872	hrp65 protein
NC_063269.1	1361300	1361301	1.22993e-06	0.252486	0.0078623	+	Letm1	Leucine zipper and EF-hand containing transmembrane protein 1
NC_063269.1	4215806	4215807	1.3223e-07	-0.285714	0.00110161	-	mbt	serine/threonine-protein kinase PAK mbt
NC_063269.1	2142686	2142687	2.49884e-08	-0.451299	0.00025142	-	LOC100651744	protein Hook homolog 3
NC_063269.1	796300	796301	5.58976e-08	-0.352963	0.000514953	-	LOC100645666	importin-7
NC_063269.1	2150213	2150214	2.65036e-08	-0.34899	0.000265097	-	BRWD3	bromodomain and WD repeat-containing protein
NC_063269.1	1380497	1380498	3.13271e-08	-0.506301	0.000307632	-	LOC100644709	hrp65 protein
NC_063269.1	704903	704904	3.42538e-07	-0.252191	0.00256139	-	LOC100642790	ankyrin repeat domain-containing protein 13C
NC_063269.1	277324	277325	2.23323e-08	0.271027	0.000227237	+	Rbcn-3B	WD repeat-containing protein Rbcn-3B
NC_063269.1	2192904	2192905	2.01369e-08	-0.270852	0.000207086	-	LOC100642674	dystrophin
NC_063269.1	4540024	4540025	2.64186e-08	-0.282301	0.000264319	-	LOC100647131	sodium-dependent transporter bedraggled
NC_063269.1	794926	794927	1.25946e-07	0.388736	0.00105564	+	LOC100645666	importin-7
NC_063269.1	2151270	2151271	2.83669e-08	0.281844	0.000281406	+	BRWD3	bromodomain and WD repeat-containing protein
NC_063269.1	713237	713238	1.32841e-07	0.479784	0.00110602	+	Cdc10	cyclin-dependent kinase 10
NC_063269.1	1755625	1755626	2.12172e-07	-0.248626	0.00167049	-	LOC100651273	exportin-1
NC_063269.1	4604939	4604940	3.87893e-08	0.385625	0.00037264	+	LOC100648422	protein inturned
NC_063269.1	2143057	2143058	3.91077e-08	-0.374452	0.000375235	-	LOC100651744	protein Hook homolog 3
NC_063269.1	794823	794824	4.05474e-08	-0.272599	0.00038758	-	LOC100645666	importin-7
NC_063269.1	4648582	4648583	4.60103e-08	0.309654	0.000433067	+	ari-2	E3 ubiquitin-protein ligase ari-2
NC_063269.1	1743699	1743700	1.64225e-07	-0.244186	0.00133173	-	Rab3-GAP	Rab3 GTPase activating protein
NC_063269.1	727914	727915	4.21592e-08	-0.310606	0.000400909	-	LOC100643027	GON-4-like protein
NC_063269.1	1353552	1353553	4.01988e-08	-0.369816	0.000384586	-	Nup107	nuclear pore complex protein Nup107
NC_063269.1	285609	285610	1.31176e-07	-0.295082	0.00109358	-	LOC125384641	uncharacterized LOC125384641
NC_063269.1	2150210	2150211	2.00061e-07	-0.223214	0.00158633	-	BRWD3	bromodomain and WD repeat-containing protein
NC_063269.1	704901	704902	1.93386e-07	-0.224138	0.00153879	-	LOC100642790	ankyrin repeat domain-containing protein 13C
NC_063269.1	4251919	4251920	3.10494e-07	-0.212121	0.00234725	-	IntS14	integrator complex subunit 14
NC_063269.1	4569240	4569241	6.89646e-08	-0.309404	0.000620726	-	Diap2	Death-associated inhibitor of apoptosis 2
NC_063269.1	4648905	4648906	9.06872e-08	-0.489796	0.000790806	-	ari-2	E3 ubiquitin-protein ligase ari-2
NC_063269.1	794634	794635	5.68409e-08	-0.379389	0.000522493	-	LOC100645666	importin-7
NC_063269.1	786572	786573	8.64991e-08	-0.43593	0.000758661	-	casp	Fas associated factor casp
NC_063269.1	4532471	4532472	6.70497e-07	-0.258574	0.00461812	-	Dhc64C	dynein heavy chain, cytoplasmic
NC_063269.1	4245605	4245606	5.93022e-08	-0.257017	0.000542142	-	LOC100644629	TBC1 domain family member 20
NC_063269.1	639616	639617	6.38958e-08	-0.227592	0.000579899	-	LOC100652027	tribbles homolog 2
NC_063269.1	684565	684566	7.06381e-08	-0.225098	0.00063432	-	LOC100648963	repetitive organellar protein
NC_063269.1	4536882	4536883	4.7041e-07	-0.216867	0.00338479	-	Dhc64C	dynein heavy chain, cytoplasmic
NC_063269.1	4536882	4536883	4.7041e-07	-0.216867	0.00338479	-	LOC100647131	sodium-dependent transporter bedraggled
NC_063269.1	670402	670403	3.34593e-07	-0.353469	0.00250887	-	SREBP	Sterol regulatory element binding protein
NC_063269.1	245317	245318	2.19465e-07	0.252747	0.00172027	+	LOC100650139	rho-associated protein kinase 2
NC_063269.1	828189	828190	3.83977e-07	-0.222222	0.00283291	-	Vps15	vacuolar protein sorting 15
NC_063269.1	4245939	4245940	7.8877e-08	-0.338685	0.000699361	-	LOC100644629	TBC1 domain family member 20
NC_063269.1	781657	781658	7.38832e-08	0.338095	0.000659597	+	Mtr4	exosome RNA helicase Mtr4
NC_063269.1	813377	813378	6.71657e-07	-0.196262	0.00462493	-	LOC100649434	glutamic acid-rich protein
NC_063269.1	704884	704885	8.35571e-07	-0.296846	0.00560367	-	LOC100642790	ankyrin repeat domain-containing protein 13C
NC_063269.1	288059	288060	2.36852e-07	-0.290323	0.00183999	-	LOC100650872	hrp65 protein
NC_063269.1	4215816	4215817	8.35169e-07	-0.211268	0.00560166	-	mbt	serine/threonine-protein kinase PAK mbt
NC_063269.1	4606638	4606639	1.20249e-07	-0.35049	0.00101288	-	LOC100648422	protein inturned
NC_063269.1	802554	802555	9.25083e-08	0.299402	0.000804989	+	LOC100646091	cilia- and flagella-associated protein 91
NC_063269.1	286817	286818	1.10276e-07	-0.425275	0.000939053	-	LOC100650872	hrp65 protein
NC_063269.1	2152952	2152953	9.48361e-08	-0.382916	0.000823225	-	BRWD3	bromodomain and WD repeat-containing protein
NC_063269.1	727650	727651	3.09807e-07	-0.256757	0.00234287	-	LOC100643027	GON-4-like protein
NC_063269.1	2189971	2189972	3.90869e-07	0.2375	0.00287713	+	LOC100642674	dystrophin
NC_063269.1	2165266	2165267	3.72902e-07	0.24359	0.00276112	+	SIDL	SIDL trafficking protein particle complex subunit 10
NC_063269.1	4581686	4581687	9.64681e-08	0.382394	0.000835459	+	LOC100648891	protein SON
NC_063269.1	713988	713989	1.72648e-06	-0.181818	0.0105655	-	Cdc10	cyclin-dependent kinase 10
NC_063269.1	806985	806986	1.11054e-07	-0.235639	0.000944717	-	LOC100646214	uncharacterized LOC100646214
NC_063269.1	830310	830311	9.98052e-08	-0.462904	0.000860662	-	Vps15	vacuolar protein sorting 15
NC_063269.1	4506518	4506519	4.17738e-07	-0.257576	0.00305016	-	CPT2	Carnitine palmitoyltransferase 2
NC_063269.1	4606670	4606671	9.93094e-08	-0.408982	0.000857066	-	LOC100648422	protein inturned
NC_063269.1	4519458	4519459	1.04338e-07	-0.379943	0.000894509	-	Dhc64C	dynein heavy chain, cytoplasmic
NC_063269.1	2152049	2152050	1.00157e-07	0.245298	0.000863358	+	BRWD3	bromodomain and WD repeat-containing protein
NC_063269.1	3774956	3774957	1.23741e-07	-0.221597	0.00103932	-	cert	ceramide transfer protein
NC_063269.1	704883	704884	1.38699e-07	-0.282018	0.00114828	-	LOC100642790	ankyrin repeat domain-containing protein 13C
NC_063269.1	4519459	4519460	1.0846e-07	-0.364087	0.000925326	-	Dhc64C	dynein heavy chain, cytoplasmic
NC_063269.1	1361970	1361971	1.34403e-07	-0.335565	0.00111766	-	Letm1	Leucine zipper and EF-hand containing transmembrane protein 1
NC_063269.1	684564	684565	1.14988e-07	-0.256299	0.000974148	-	LOC100648963	repetitive organellar protein
NC_063269.1	1751279	1751280	2.21133e-07	-0.279824	0.00173172	-	LOC100651273	exportin-1
NC_063269.1	2884801	2884802	1.6905e-07	-0.418939	0.00136632	-	LOC100647952	prefoldin subunit 3
NC_063269.1	4254818	4254819	1.80045e-07	-0.377884	0.00144499	-	Socs36E	Suppressor of cytokine signaling at 36E
NC_063269.1	671609	671610	2.29487e-07	-0.397568	0.00178955	-	SREBP	Sterol regulatory element binding protein
NC_063269.1	1750473	1750474	1.67801e-07	-0.412245	0.00135703	-	LOC100651273	exportin-1
NC_063269.1	288058	288059	5.34374e-07	-0.228261	0.0037872	-	LOC100650872	hrp65 protein
NC_063269.1	4514696	4514697	1.42027e-07	-0.356979	0.00117182	-	Drp1	dynamin related protein 1
NC_063269.1	3774957	3774958	1.2147e-07	-0.271525	0.0010223	-	cert	ceramide transfer protein
NC_063269.1	294306	294307	5.65453e-07	-0.230769	0.00398412	-	LOC100650872	hrp65 protein
NC_063269.1	1743694	1743695	6.48001e-07	-0.228916	0.00448088	-	Rab3-GAP	Rab3 GTPase activating protein
NC_063269.1	4506963	4506964	6.44324e-07	-0.392994	0.00446015	-	CPT2	Carnitine palmitoyltransferase 2
NC_063269.1	4254817	4254818	1.9095e-07	-0.328642	0.00152107	-	Socs36E	Suppressor of cytokine signaling at 36E
NC_063269.1	272645	272646	1.73724e-07	0.333986	0.00140036	+	Rbcn-3B	WD repeat-containing protein Rbcn-3B
NC_063269.1	802124	802125	8.66086e-07	-0.231884	0.00578728	-	LOC100646091	cilia- and flagella-associated protein 91
NC_063269.1	2185858	2185859	1.75019e-06	-0.202703	0.0106896	-	LOC100642674	dystrophin
NC_063269.1	2188399	2188400	1.46755e-07	0.400554	0.00120636	+	LOC100642674	dystrophin
NC_063269.1	2149640	2149641	1.35823e-07	-0.364011	0.00112749	-	BRWD3	bromodomain and WD repeat-containing protein
NC_063269.1	748094	748095	2.33929e-07	-0.326542	0.00182015	-	ND-B17.2	NADH dehydrogenase (ubiquinone) B17.2 subunit
NC_063269.1	667588	667589	1.4345e-06	0.350864	0.00898945	+	Las	lipoyl synthase, mitochondrial
NC_063269.1	4569241	4569242	2.70084e-07	-0.282559	0.0020695	-	Diap2	Death-associated inhibitor of apoptosis 2
NC_063269.1	758557	758558	9.93349e-07	-0.203704	0.00651841	-	Rheb	Ras homolog enriched in brain
NC_063269.1	4580907	4580908	8.74845e-07	0.214286	0.00583828	+	LOC100648891	protein SON
NC_063269.1	4535949	4535950	1.27281e-06	-0.223881	0.00809933	-	Dhc64C	dynein heavy chain, cytoplasmic
NC_063269.1	4217156	4217157	7.54787e-07	-0.311508	0.0051225	-	mbt	serine/threonine-protein kinase PAK mbt
NC_063269.1	4620492	4620493	3.13319e-07	-0.575758	0.00236614	-	Rho1	ras-like GTP-binding protein Rho1
NC_063269.1	796301	796302	2.01367e-07	-0.348903	0.0015953	-	LOC100645666	importin-7
NC_063269.1	4642713	4642714	8.84152e-07	-0.226804	0.00589244	-	LOC100649435	synaptojanin-1
NC_063269.1	670810	670811	2.31064e-07	0.387821	0.00179991	+	SREBP	Sterol regulatory element binding protein
NC_063269.1	672169	672170	2.62149e-07	-0.292806	0.00201494	-	SREBP	Sterol regulatory element binding protein
NC_063269.1	278373	278374	6.92956e-07	0.272079	0.00475356	+	Rbcn-3B	WD repeat-containing protein Rbcn-3B
NC_063269.1	2934343	2934344	1.11954e-06	-0.264151	0.00724168	-	LOC100648964	COMM domain-containing protein 10
NC_063269.1	671683	671684	3.07137e-07	-0.255272	0.00232478	-	SREBP	Sterol regulatory element binding protein
NC_063269.1	689961	689962	3.80013e-07	-0.369788	0.00280633	-	Atg3	Autophagy-related protein 3
NC_063269.1	4525290	4525291	2.65793e-07	0.237202	0.00203978	+	Dhc64C	dynein heavy chain, cytoplasmic
NC_063269.1	802465	802466	1.59333e-06	-0.225352	0.00985023	-	LOC100646091	cilia- and flagella-associated protein 91
NC_063269.1	1741970	1741971	1.48138e-06	-0.212121	0.00924547	-	Rab3-GAP	Rab3 GTPase activating protein
NC_063269.1	676837	676838	3.59582e-07	-0.351213	0.00267156	-	LOC125385578	uncharacterized LOC125385578
NC_063269.1	4648581	4648582	3.1632e-07	0.281319	0.00238731	+	ari-2	E3 ubiquitin-protein ligase ari-2
NC_063269.1	286145	286146	3.05798e-07	0.242215	0.00231625	+	LOC100650872	hrp65 protein
NC_063269.1	670125	670126	2.99306e-07	0.395259	0.00227182	+	SREBP	Sterol regulatory element binding protein
NC_063269.1	269943	269944	7.92606e-07	0.436172	0.00534981	+	Rbcn-3B	WD repeat-containing protein Rbcn-3B
NC_063269.1	3791346	3791347	3.44595e-07	0.258948	0.00257588	+	Hmgcr	HMG coenzyme A reductase
NC_063269.1	303936	303937	1.54965e-06	-0.235294	0.00961804	-	LOC100651113	growth hormone-inducible transmembrane protein
NC_063269.1	726430	726431	3.51294e-07	-0.331325	0.0026175	-	LOC100643027	GON-4-like protein
NC_063269.1	798934	798935	2.08816e-06	-0.336234	0.0124862	-	LOC100645973	F-box only protein 28
NC_063269.1	269939	269940	4.89611e-07	0.365512	0.00350787	+	Rbcn-3B	WD repeat-containing protein Rbcn-3B
NC_063269.1	4570610	4570611	3.82466e-07	-0.243456	0.00282233	-	LOC100647488	death-associated inhibitor of apoptosis 1
NC_063269.1	2149637	2149638	3.76858e-07	-0.340754	0.00278601	-	BRWD3	bromodomain and WD repeat-containing protein
NC_063269.1	2187487	2187488	1.73398e-06	-0.214286	0.0106049	-	LOC100642674	dystrophin
NC_063269.1	795326	795327	3.7867e-06	-0.191011	0.0210609	-	LOC100645666	importin-7
NC_063269.1	1752979	1752980	3.7867e-06	-0.191011	0.0210609	-	LOC100651273	exportin-1
NC_063269.1	806984	806985	3.58767e-06	-0.201765	0.0200812	-	LOC100646214	uncharacterized LOC100646214
NC_063269.1	278372	278373	1.27054e-06	0.231481	0.00808936	+	Rbcn-3B	WD repeat-containing protein Rbcn-3B
NC_063269.1	2934349	2934350	4.60201e-07	-0.29246	0.00332165	-	LOC100648964	COMM domain-containing protein 10
NC_063269.1	4528719	4528720	5.26922e-06	-0.189873	0.0280852	-	Dhc64C	dynein heavy chain, cytoplasmic
NC_063269.1	297822	297823	3.88367e-07	-0.304813	0.00286161	-	LOC100650872	hrp65 protein
NC_063269.1	3791349	3791350	4.61598e-07	0.254902	0.00332975	+	Hmgcr	HMG coenzyme A reductase
NC_063269.1	684894	684895	5.19855e-07	-0.204342	0.00369803	-	LOC100648963	repetitive organellar protein
NC_063269.1	305256	305257	6.76409e-07	-0.316859	0.00465266	-	LOC100648385	TBC1 domain family member 25
NC_063269.1	4246712	4246713	4.04693e-07	-0.236584	0.00296705	-	LOC100644508	phospholipase A2 group XV
NC_063269.1	1741628	1741629	4.0488e-07	0.257691	0.00296782	+	Rab3-GAP	Rab3 GTPase activating protein
NC_063269.1	269940	269941	5.67214e-06	0.40819	0.0299686	+	Rbcn-3B	WD repeat-containing protein Rbcn-3B
NC_063269.1	665404	665405	3.34783e-06	0.186047	0.0188854	+	Las	lipoyl synthase, mitochondrial
NC_063269.1	2190530	2190531	4.62831e-07	-0.223645	0.00333688	-	LOC100642674	dystrophin
NC_063269.1	1741369	1741370	5.65618e-07	-0.279337	0.00398476	-	Rab3-GAP	Rab3 GTPase activating protein
NC_063269.1	4606639	4606640	5.82245e-07	-0.30377	0.00408735	-	LOC100648422	protein inturned
NC_063269.1	670808	670809	5.86538e-07	0.373785	0.00411457	+	SREBP	Sterol regulatory element binding protein
NC_063269.1	682576	682577	9.57757e-07	-0.435088	0.00631815	-	LOC100648963	repetitive organellar protein
NC_063269.1	801938	801939	2.19008e-06	-0.375	0.0130139	-	LOC100646091	cilia- and flagella-associated protein 91
NC_063269.1	2186916	2186917	2.31111e-06	0.209677	0.0136587	+	LOC100642674	dystrophin
NC_063269.1	3804302	3804303	5.74105e-07	-0.544211	0.00403698	-	alien	COP9 signalosome complex subunit 2 alien
NC_063269.1	2886348	2886349	8.34631e-07	-0.391026	0.00559909	-	LOC100648155	c-Myc-binding protein
NC_063269.1	1755839	1755840	6.01234e-07	-0.263938	0.00420168	-	LOC100651273	exportin-1
NC_063269.1	670709	670710	1.23617e-06	0.360935	0.00789756	+	SREBP	Sterol regulatory element binding protein
NC_063269.1	2133833	2133834	2.61357e-06	-0.223529	0.0151922	-	Fcp1	RNA polymerase II subunit A C-terminal domain phosphatase Fcp1
NC_063269.1	4246283	4246284	7.60077e-06	0.183908	0.0386717	+	LOC100644508	phospholipase A2 group XV
NC_063269.1	782439	782440	1.14604e-06	-0.261932	0.00738545	-	Mtr4	exosome RNA helicase Mtr4
NC_063269.1	2932810	2932811	5.98212e-07	-0.260679	0.00418271	-	LOC100648848	probable methylthioribulose-1-phosphate dehydratase
NC_063269.1	787841	787842	6.33368e-07	0.391026	0.00439409	+	casp	Fas associated factor casp
NC_063269.1	2133021	2133022	9.88315e-07	-0.356232	0.00649262	-	Fcp1	RNA polymerase II subunit A C-terminal domain phosphatase Fcp1
NC_063269.1	660585	660586	1.21e-06	-0.333333	0.00774808	-	Usp12-46	Ubiquitin-specific protease 12/46
NC_063269.1	4620497	4620498	3.1965e-06	-0.421875	0.0181408	-	Rho1	ras-like GTP-binding protein Rho1
NC_063269.1	4580908	4580909	8.52361e-07	0.219227	0.00570853	+	LOC100648891	protein SON
NC_063269.1	660766	660767	9.43645e-07	-0.350575	0.00623851	-	Usp12-46	Ubiquitin-specific protease 12/46
NC_063269.1	305257	305258	9.47958e-07	-0.336129	0.00626169	-	LOC100648385	TBC1 domain family member 25
NC_063269.1	785784	785785	4.66926e-06	-0.211268	0.0253062	-	casp	Fas associated factor casp
NC_063269.1	4216350	4216351	6.15707e-06	-0.25	0.0321978	-	mbt	serine/threonine-protein kinase PAK mbt
NC_063269.1	2187210	2187211	4.65442e-06	-0.194175	0.0252346	-	LOC100642674	dystrophin
NC_063269.1	274340	274341	8.63043e-07	-0.308519	0.00576942	-	Rbcn-3B	WD repeat-containing protein Rbcn-3B
NC_063269.1	4535950	4535951	6.07377e-06	-0.193182	0.0318295	-	Dhc64C	dynein heavy chain, cytoplasmic
NC_063269.1	690124	690125	3.00193e-06	-0.387437	0.0171763	-	Atg3	Autophagy-related protein 3
NC_063269.1	1353548	1353549	9.50735e-07	-0.295348	0.00627662	-	Nup107	nuclear pore complex protein Nup107
NC_063269.1	2637066	2637067	7.70138e-07	-0.283172	0.00521627	-	LOC100647248	uncharacterized LOC100647248
NC_063269.1	1353723	1353724	9.21881e-07	-0.359309	0.00611281	-	Nup107	nuclear pore complex protein Nup107
NC_063269.1	2190964	2190965	7.13643e-07	0.28918	0.00487817	+	LOC100642674	dystrophin
NC_063269.1	3804306	3804307	9.02421e-07	-0.533851	0.00600134	-	alien	COP9 signalosome complex subunit 2 alien
NC_063269.1	4588621	4588622	5.56285e-06	-0.2	0.0294541	-	LOC100648080	dual specificity protein phosphatase CDC14C
NC_063269.1	828780	828781	7.71743e-06	-0.195122	0.0391975	-	Vps15	vacuolar protein sorting 15
NC_063269.1	837253	837254	9.92593e-07	0.401961	0.00651519	+	Sec20	vesicle transport protein Sec20
NC_063269.1	837253	837254	9.92593e-07	0.401961	0.00651519	+	LOC100647053	hippocalcin-like protein 4
NC_063269.1	2637430	2637431	1.65774e-06	-0.269013	0.0101947	-	LOC100647248	uncharacterized LOC100647248
NC_063269.1	287894	287895	2.03047e-06	0.376844	0.0121814	+	LOC100650872	hrp65 protein
NC_063269.1	1755626	1755627	9.40534e-07	-0.270758	0.00622135	-	LOC100651273	exportin-1
NC_063269.1	733564	733565	4.97522e-06	-0.203883	0.0267381	-	Phax	phosphorylated adaptor for RNA export
NC_063269.1	4620483	4620484	1.03701e-06	-0.401964	0.0067676	-	Rho1	ras-like GTP-binding protein Rho1
NC_063269.1	725128	725129	1.54922e-06	-0.361378	0.00961591	-	LOC100643027	GON-4-like protein
NC_063269.1	4257476	4257477	5.05053e-06	-0.24365	0.027068	-	Socs36E	Suppressor of cytokine signaling at 36E
NC_063269.1	4523264	4523265	9.63991e-07	-0.296322	0.00635411	-	Dhc64C	dynein heavy chain, cytoplasmic
NC_063269.1	4525287	4525288	5.63617e-06	0.201923	0.0298031	+	Dhc64C	dynein heavy chain, cytoplasmic
NC_063269.1	1257489	1257490	1.8666e-06	0.290785	0.0113161	+	Sil1	Sil1 nucleotide exchange factor
NC_063269.1	814225	814226	9.14528e-06	0.183486	0.0454466	+	LOC100649434	glutamic acid-rich protein
NC_063269.1	247046	247047	4.67468e-06	0.343583	0.0253318	+	LOC100650139	rho-associated protein kinase 2
NC_063269.1	2133020	2133021	2.63892e-06	-0.364583	0.015315	-	Fcp1	RNA polymerase II subunit A C-terminal domain phosphatase Fcp1
NC_063269.1	273425	273426	1.14428e-06	-0.229011	0.0073772	-	Rbcn-3B	WD repeat-containing protein Rbcn-3B
NC_063269.1	4522227	4522228	1.43342e-06	-0.263582	0.00898423	-	Dhc64C	dynein heavy chain, cytoplasmic
NC_063269.1	1751280	1751281	1.71185e-06	-0.280591	0.0104884	-	LOC100651273	exportin-1
NC_063269.1	1743658	1743659	1.48906e-06	-0.337714	0.00928698	-	Rab3-GAP	Rab3 GTPase activating protein
NC_063269.1	2932809	2932810	6.05397e-06	-0.226667	0.0317441	-	LOC100648848	probable methylthioribulose-1-phosphate dehydratase
NC_063269.1	2839643	2839644	1.76646e-06	-0.307965	0.010775	-	LOC100647487	methyltransferase-like protein 25B
NC_063269.1	802553	802554	2.19962e-06	0.276628	0.0130636	+	LOC100646091	cilia- and flagella-associated protein 91
NC_063269.1	2152940	2152941	1.7724e-06	-0.323119	0.010807	-	BRWD3	bromodomain and WD repeat-containing protein
NC_063269.1	287316	287317	1.85257e-06	-0.224985	0.0112392	-	LOC100650872	hrp65 protein
NC_063269.1	4639618	4639619	1.84599e-06	-0.371795	0.0112049	-	Galphai	G protein alpha i subunit
NC_063269.1	676852	676853	2.53026e-06	-0.290236	0.0147869	-	LOC125385578	uncharacterized LOC125385578
NC_063269.1	1383421	1383422	1.99877e-06	0.286937	0.0120141	+	LOC100644709	hrp65 protein
NC_063269.1	263266	263267	1.95825e-06	-0.342669	0.0118027	-	LOC100650629	dnaJ homolog subfamily C member 21
NC_063269.1	263266	263267	1.95825e-06	-0.342669	0.0118027	-	LOC105666912	methyltransferase-like 26
NC_063269.1	4626602	4626603	1.99178e-06	0.214915	0.011979	+	LOC100649012	small glutamine-rich tetratricopeptide repeat-containing protein alpha
NC_063269.1	837252	837253	1.895e-06	0.399573	0.011464	+	Sec20	vesicle transport protein Sec20
NC_063269.1	837252	837253	1.895e-06	0.399573	0.011464	+	LOC100647053	hippocalcin-like protein 4
NC_063269.1	2153470	2153471	1.94658e-06	-0.348802	0.0117389	-	BRWD3	bromodomain and WD repeat-containing protein
NC_063269.1	4588602	4588603	1.66674e-06	-0.229167	0.0102426	-	LOC100648080	dual specificity protein phosphatase CDC14C
NC_063269.1	285573	285574	3.45793e-06	-0.324689	0.0194296	-	LOC125384641	uncharacterized LOC125384641
NC_063269.1	305340	305341	2.11596e-06	-0.217937	0.0126254	-	LOC100648385	TBC1 domain family member 25
NC_063269.1	255571	255572	2.63782e-06	-0.349673	0.0153094	-	rt	Protein O-mannosyltransferase rt
NC_063269.1	812421	812422	2.77097e-06	-0.361742	0.0160003	-	LOC100649434	glutamic acid-rich protein
NC_063269.1	2151269	2151270	2.25728e-06	0.237012	0.0133718	+	BRWD3	bromodomain and WD repeat-containing protein
NC_063269.1	1363576	1363577	3.01402e-06	-0.350543	0.0172364	-	Letm1	Leucine zipper and EF-hand containing transmembrane protein 1
NC_063269.1	828779	828780	3.68986e-06	-0.208774	0.0205854	-	Vps15	vacuolar protein sorting 15
NC_063269.1	246628	246629	8.72147e-06	0.277778	0.0436113	+	LOC100650139	rho-associated protein kinase 2
NC_063269.1	2190963	2190964	4.26758e-06	0.294181	0.0234137	+	LOC100642674	dystrophin
NC_063269.1	667587	667588	3.86991e-06	0.361933	0.0214721	+	Las	lipoyl synthase, mitochondrial
NC_063269.1	2164104	2164105	3.31691e-06	0.242847	0.0187333	+	SIDL	SIDL trafficking protein particle complex subunit 10
NC_063269.1	4702312	4702313	3.69717e-06	-0.35911	0.0206156	-	LOC100649794	F-BAR domain only protein 2
NC_063269.1	1363575	1363576	3.80419e-06	-0.346535	0.0211417	-	Letm1	Leucine zipper and EF-hand containing transmembrane protein 1
NC_063269.1	739001	739002	5.95793e-06	-0.34841	0.0313023	-	Rrp42	exosome complex component Rrp42
NC_063269.1	4579916	4579917	5.86573e-06	0.252174	0.0308611	+	LOC100648891	protein SON
NC_063269.1	4528944	4528945	3.12676e-06	0.215955	0.0177989	+	Dhc64C	dynein heavy chain, cytoplasmic
NC_063269.1	286142	286143	4.72917e-06	0.209364	0.0255894	+	LOC100650872	hrp65 protein
NC_063269.1	4606642	4606643	4.48076e-06	-0.29751	0.0244159	-	LOC100648422	protein inturned
NC_063269.1	272644	272645	4.9765e-06	0.26665	0.0267424	+	Rbcn-3B	WD repeat-containing protein Rbcn-3B
NC_063269.1	665892	665893	4.39942e-06	-0.228033	0.0240304	-	Las	lipoyl synthase, mitochondrial
NC_063269.1	2138648	2138649	4.58418e-06	-0.244084	0.0249009	-	LOC100651980	snurportin-1
NC_063269.1	1379390	1379391	3.34682e-06	0.215276	0.0188807	+	LOC100644709	hrp65 protein
NC_063269.1	732276	732277	6.3318e-06	0.185099	0.0329927	+	Phax	phosphorylated adaptor for RNA export
NC_063269.1	759026	759027	7.03758e-06	-0.294217	0.0361476	-	Rheb	Ras homolog enriched in brain
NC_063269.1	272642	272643	9.7571e-06	0.277941	0.0481462	+	Rbcn-3B	WD repeat-containing protein Rbcn-3B
NC_063269.1	2138815	2138816	5.24966e-06	0.377984	0.0279998	+	LOC100651980	snurportin-1
NC_063269.1	1383420	1383421	4.94414e-06	0.272348	0.0265934	+	LOC100644709	hrp65 protein
NC_063269.1	1361412	1361413	4.86926e-06	0.236842	0.026239	+	Letm1	Leucine zipper and EF-hand containing transmembrane protein 1
NC_063269.1	2932804	2932805	5.5554e-06	-0.260274	0.0294232	-	LOC100648848	probable methylthioribulose-1-phosphate dehydratase
NC_063269.1	2166754	2166755	5.31428e-06	-0.31851	0.0283004	-	SIDL	SIDL trafficking protein particle complex subunit 10
NC_063269.1	277321	277322	5.6482e-06	0.210986	0.0298566	+	Rbcn-3B	WD repeat-containing protein Rbcn-3B
NC_063269.1	676851	676852	8.70054e-06	-0.271783	0.0435226	-	LOC125385578	uncharacterized LOC125385578
NC_063269.1	2143056	2143057	7.55841e-06	-0.3054	0.0384868	-	LOC100651744	protein Hook homolog 3
NC_063269.1	1361635	1361636	7.52159e-06	-0.25153	0.0383226	-	Letm1	Leucine zipper and EF-hand containing transmembrane protein 1
NC_063269.1	1353735	1353736	7.25044e-06	-0.326699	0.0370835	-	Nup107	nuclear pore complex protein Nup107
NC_063269.1	2138649	2138650	7.44562e-06	-0.249471	0.0379853	-	LOC100651980	snurportin-1
NC_063269.1	4644495	4644496	6.85252e-06	0.384998	0.0353154	+	LOC100649435	synaptojanin-1
NC_063269.1	3775493	3775494	5.53868e-06	-0.279617	0.0293418	-	cert	ceramide transfer protein
NC_063269.1	676691	676692	8.93425e-06	-0.30365	0.0445341	-	LOC125385578	uncharacterized LOC125385578
NC_063269.1	4540035	4540036	8.86366e-06	-0.217587	0.0442268	-	LOC100647131	sodium-dependent transporter bedraggled
NC_063269.1	1751277	1751278	9.85444e-06	-0.25873	0.0485737	-	LOC100651273	exportin-1
NC_063269.1	4526940	4526941	6.98362e-06	-0.205072	0.0359044	-	Dhc64C	dynein heavy chain, cytoplasmic
NC_063269.1	4606302	4606303	1.00815e-05	0.269219	0.0495605	+	LOC100648422	protein inturned
NC_063269.1	828138	828139	7.63405e-06	-0.215753	0.0388138	-	Vps15	vacuolar protein sorting 15
NC_063269.1	2188394	2188395	1.00764e-05	0.347131	0.0495378	+	LOC100642674	dystrophin

## Sheet: Table S3 - 6mA BP terms
Table S3 - 6mA BP terms enriched between 7-days-old and 35-days-old males
GO.ID	Term	Annotated	Significant	Expected	weightFisher
GO:0097090	presynaptic membrane organization	11	3	0.22	0.0011
GO:0016556	mRNA modification	12	3	0.24	0.0015
GO:0016574	histone ubiquitination	12	3	0.24	0.0015
GO:0008045	motor neuron axon guidance	64	6	1.28	0.0017
GO:0001941	postsynaptic membrane organization	14	3	0.28	0.0024
GO:0006513	protein monoubiquitination	14	3	0.28	0.0024
GO:0050808	synapse organization	264	10	5.28	0.0031
GO:0032436	positive regulation of proteasomal ubiqu...	32	4	0.64	0.0036
GO:0032968	positive regulation of transcription elo...	17	3	0.34	0.0043
GO:0030308	negative regulation of cell growth	18	3	0.36	0.0051
GO:0000381	regulation of alternative mRNA splicing,...	80	6	1.6	0.0051
GO:0007156	homophilic cell adhesion via plasma memb...	40	4	0.8	0.008
GO:0009615	response to virus	43	3	0.86	0.0102
GO:1900073	regulation of neuromuscular synaptic tra...	23	3	0.46	0.0103
GO:0045879	negative regulation of smoothened signal...	44	4	0.88	0.0112
GO:0010507	negative regulation of autophagy	24	3	0.48	0.0116
GO:0051568	histone H3-K4 methylation	24	3	0.48	0.0116
GO:0008277	regulation of G protein-coupled receptor...	24	3	0.48	0.0129
GO:2000331	regulation of terminal button organizati...	25	3	0.5	0.013
GO:0048082	regulation of adult chitin-containing cu...	10	2	0.2	0.0161
GO:0008340	determination of adult lifespan	132	7	2.64	0.0163
GO:0016241	regulation of macroautophagy	30	4	0.6	0.019
GO:0007615	anesthesia-resistant memory	11	2	0.22	0.0194
GO:0032483	regulation of Rab protein signal transdu...	11	2	0.22	0.0194
GO:0035269	protein O-linked mannosylation	11	2	0.22	0.0194
GO:0031098	stress-activated protein kinase signalin...	80	3	1.6	0.0195
GO:0055090	acylglycerol homeostasis	27	2	0.54	0.0199
GO:0006325	chromatin organization	182	8	3.64	0.0204
GO:0046716	muscle cell cellular homeostasis	30	3	0.6	0.0214
GO:0016073	snRNA metabolic process	35	4	0.7	0.0225
GO:0007297	follicle cell of egg chamber migration	121	5	2.42	0.0227
GO:0071108	protein K48-linked deubiquitination	12	2	0.24	0.023
GO:0046824	positive regulation of nucleocytoplasmic...	12	2	0.24	0.023
GO:0045747	positive regulation of Notch signaling p...	31	3	0.62	0.0234
GO:0090090	negative regulation of canonical Wnt sig...	32	3	0.64	0.0254
GO:0007029	endoplasmic reticulum organization	32	3	0.64	0.0254
GO:1900180	regulation of protein localization to nu...	13	2	0.26	0.0268
GO:0007200	phospholipase C-activating G protein-cou...	13	2	0.26	0.0268
GO:0043113	receptor clustering	13	2	0.26	0.0268
GO:0034198	cellular response to amino acid starvati...	14	2	0.28	0.0309
GO:0006611	protein export from nucleus	14	2	0.28	0.0309
GO:0090316	positive regulation of intracellular pro...	14	2	0.28	0.0309
GO:0007020	microtubule nucleation	14	2	0.28	0.0309
GO:0008069	dorsal/ventral axis specification, ovari...	15	2	0.3	0.0351
GO:0070593	dendrite self-avoidance	15	2	0.3	0.0351
GO:0007303	cytoplasmic transport, nurse cell to ooc...	15	2	0.3	0.0351
GO:0035073	pupariation	15	2	0.3	0.0351
GO:0044331	cell-cell adhesion mediated by cadherin	15	2	0.3	0.0351
GO:0061060	negative regulation of peptidoglycan rec...	15	2	0.3	0.0351
GO:0007606	sensory perception of chemical stimulus	230	4	4.6	0.0362
GO:0007616	long-term memory	64	4	1.28	0.0387
GO:0035265	organ growth	30	3	0.6	0.0392
GO:0016339	calcium-dependent cell-cell adhesion via...	16	2	0.32	0.0397
GO:0007552	metamorphosis	419	11	8.38	0.042
GO:0007613	memory	105	7	2.1	0.0425
GO:0006468	protein phosphorylation	375	10	7.5	0.0438
GO:0007279	pole cell formation	17	2	0.34	0.0444
GO:0046718	viral entry into host cell	17	2	0.34	0.0444
GO:0045880	positive regulation of smoothened signal...	42	3	0.84	0.051
GO:0051276	chromosome organization	299	9	5.98	0.053
GO:0019935	cyclic-nucleotide-mediated signaling	19	2	0.38	0.0544
GO:0016239	positive regulation of macroautophagy	19	2	0.38	0.0544
GO:0045666	positive regulation of neuron differenti...	19	2	0.38	0.0544
GO:0071695	anatomical structure maturation	170	6	3.4	0.0581
GO:0034472	snRNA 3'-end processing	21	2	0.42	0.0651
GO:0007338	single fertilization	21	2	0.42	0.0651
GO:0016477	cell migration	260	9	5.2	0.0684
GO:0007474	imaginal disc-derived wing vein specific...	49	3	0.98	0.0741
GO:0080134	regulation of response to stress	243	9	4.86	0.0759
GO:0031122	cytoplasmic microtubule organization	23	2	0.46	0.0764
GO:0006694	steroid biosynthetic process	29	2	0.58	0.0774
GO:0008064	regulation of actin polymerization or de...	48	2	0.96	0.0776
GO:0040017	positive regulation of locomotion	58	2	1.16	0.0777
GO:0045089	positive regulation of innate immune res...	67	5	1.34	0.086
GO:0008039	synaptic target recognition	35	3	0.7	0.0875
GO:0030317	flagellated sperm motility	25	2	0.5	0.0883
GO:0007611	learning or memory	145	10	2.9	0.092
GO:0046627	negative regulation of insulin receptor ...	26	2	0.52	0.0945
GO:0046854	phosphatidylinositol phosphate biosynthe...	26	2	0.52	0.0945
GO:0016125	sterol metabolic process	21	2	0.42	0.0956
GO:0040012	regulation of locomotion	107	4	2.14	0.1002
GO:0097352	autophagosome maturation	27	2	0.54	0.1007
GO:0043547	positive regulation of GTPase activity	124	5	2.48	0.1022
GO:0009967	positive regulation of signal transducti...	327	14	6.54	0.1035
GO:0046620	regulation of organ growth	28	2	0.56	0.1071
GO:0009888	tissue development	546	12	10.92	0.1076
GO:0017148	negative regulation of translation	58	3	1.16	0.1093
GO:0061058	regulation of peptidoglycan recognition ...	21	3	0.42	0.1129
GO:0043043	peptide biosynthetic process	436	11	8.72	0.113
GO:0000422	autophagy of mitochondrion	29	2	0.58	0.1136
GO:0002183	cytoplasmic translational initiation	21	2	0.42	0.1136
GO:0045475	locomotor rhythm	60	3	1.2	0.1179
GO:0016325	oocyte microtubule cytoskeleton organiza...	30	2	0.6	0.1202
GO:0007268	chemical synaptic transmission	264	7	5.28	0.1224
GO:0031327	negative regulation of cellular biosynth...	499	15	9.98	0.128
GO:0007399	nervous system development	978	26	19.55	0.1312
GO:0046483	heterocycle metabolic process	2058	42	41.14	0.1319
GO:0051124	synaptic assembly at neuromuscular junct...	135	5	2.7	0.1322
GO:0008344	adult locomotory behavior	77	4	1.54	0.1343
GO:0045893	positive regulation of DNA-templated tra...	409	14	8.18	0.1358
GO:0051495	positive regulation of cytoskeleton orga...	33	2	0.66	0.1405
GO:0006979	response to oxidative stress	110	5	2.2	0.1426
GO:0009408	response to heat	55	3	1.1	0.1464
GO:0030952	establishment or maintenance of cytoskel...	45	3	0.9	0.148
GO:0048856	anatomical structure development	2111	55	42.2	0.1481
GO:0000245	spliceosomal complex assembly	20	2	0.4	0.1485
GO:0031146	SCF-dependent proteasomal ubiquitin-depe...	35	2	0.7	0.1544
GO:0032456	endocytic recycling	35	2	0.7	0.1544
GO:0043687	post-translational protein modification	474	14	9.48	0.1621
GO:0048813	dendrite morphogenesis	145	5	2.9	0.1643
GO:1901617	organic hydroxy compound biosynthetic pr...	56	3	1.12	0.1651
GO:0098781	ncRNA transcription	20	2	0.4	0.1654
GO:1902652	secondary alcohol metabolic process	20	2	0.4	0.1654
GO:0043244	regulation of protein-containing complex...	30	2	0.6	0.1657
GO:0042752	regulation of circadian rhythm	77	3	1.54	0.1681
GO:0019991	septate junction assembly	37	2	0.74	0.1685
GO:0045886	negative regulation of synaptic assembly...	38	2	0.76	0.1757
GO:0042058	regulation of epidermal growth factor re...	37	2	0.74	0.1824
GO:0008355	olfactory learning	39	2	0.78	0.1829
GO:0045751	negative regulation of Toll signaling pa...	10	1	0.2	0.183
GO:0035203	regulation of lamellocyte differentiatio...	10	1	0.2	0.183
GO:0030237	female sex determination	10	1	0.2	0.183
GO:0007295	growth of a germarium-derived egg chambe...	10	1	0.2	0.183
GO:0036158	outer dynein arm assembly	10	1	0.2	0.183
GO:0031623	receptor internalization	10	1	0.2	0.183
GO:0019433	triglyceride catabolic process	10	1	0.2	0.183
GO:0045477	regulation of nurse cell apoptotic proce...	10	1	0.2	0.183
GO:0099558	maintenance of synapse structure	10	1	0.2	0.183
GO:0060439	trachea morphogenesis	10	1	0.2	0.183
GO:1901072	glucosamine-containing compound cataboli...	10	1	0.2	0.183
GO:0006012	galactose metabolic process	10	1	0.2	0.183
GO:0016201	synaptic target inhibition	10	1	0.2	0.183
GO:0010977	negative regulation of neuron projection...	10	1	0.2	0.183
GO:0010592	positive regulation of lamellipodium ass...	10	1	0.2	0.183
GO:0048634	regulation of muscle organ development	10	1	0.2	0.183
GO:0008366	axon ensheathment	10	1	0.2	0.183
GO:0044804	nucleophagy	10	1	0.2	0.183
GO:2000377	regulation of reactive oxygen species me...	10	1	0.2	0.183
GO:0051567	histone H3-K9 methylation	10	1	0.2	0.183
GO:0050829	defense response to Gram-negative bacter...	75	3	1.5	0.189
GO:0045807	positive regulation of endocytosis	40	2	0.8	0.1901
GO:0032147	activation of protein kinase activity	40	2	0.8	0.1901
GO:0048149	behavioral response to ethanol	40	2	0.8	0.1901
GO:0022008	neurogenesis	799	22	15.97	0.1919
GO:0043484	regulation of RNA splicing	99	7	1.98	0.1939
GO:0000209	protein polyubiquitination	76	3	1.52	0.1941
GO:0051094	positive regulation of developmental pro...	209	6	4.18	0.196
GO:0051056	regulation of small GTPase mediated sign...	93	5	1.86	0.1963
GO:0032102	negative regulation of response to exter...	52	4	1.04	0.1966
GO:0048488	synaptic vesicle endocytosis	41	2	0.82	0.1974
GO:0043297	apical junction assembly	48	3	0.96	0.1977
GO:0019915	lipid storage	53	2	1.06	0.1991
GO:0006390	mitochondrial transcription	11	1	0.22	0.1993
GO:0051180	vitamin transport	11	1	0.22	0.1993
GO:0030720	oocyte localization involved in germariu...	11	1	0.22	0.1993
GO:0030322	stabilization of membrane potential	11	1	0.22	0.1993
GO:0045450	bicoid mRNA localization	11	1	0.22	0.1993
GO:0009303	rRNA transcription	11	1	0.22	0.1993
GO:0006570	tyrosine metabolic process	11	1	0.22	0.1993
GO:0051231	spindle elongation	11	1	0.22	0.1993
GO:0070536	protein K63-linked deubiquitination	11	1	0.22	0.1993
GO:0002785	negative regulation of antimicrobial pep...	11	1	0.22	0.1993
GO:0071709	membrane assembly	11	1	0.22	0.1993
GO:0061723	glycophagy	11	1	0.22	0.1993
GO:0099054	presynapse assembly	11	1	0.22	0.1993
GO:0010888	negative regulation of lipid storage	11	1	0.22	0.1993
GO:0043555	regulation of translation in response to...	11	1	0.22	0.1993
GO:0046959	habituation	11	1	0.22	0.1993
GO:0040036	regulation of fibroblast growth factor r...	11	1	0.22	0.1993
GO:0007538	primary sex determination	11	1	0.22	0.1993
GO:0007193	adenylate cyclase-inhibiting G protein-c...	11	1	0.22	0.1993
GO:1902653	secondary alcohol biosynthetic process	11	1	0.22	0.1993
GO:0000278	mitotic cell cycle	421	7	8.42	0.2023
GO:0006869	lipid transport	78	3	1.56	0.2044
GO:0071805	potassium ion transmembrane transport	42	2	0.84	0.2047
GO:0090263	positive regulation of canonical Wnt sig...	43	2	0.86	0.2121
GO:0051603	proteolysis involved in protein cataboli...	261	8	5.22	0.2126
GO:0042594	response to starvation	117	6	2.34	0.2137
GO:1901875	positive regulation of post-translationa...	31	2	0.62	0.2145
GO:0002121	inter-male aggressive behavior	12	1	0.24	0.2154
GO:0016486	peptide hormone processing	12	1	0.24	0.2154
GO:0001710	mesodermal cell fate commitment	12	1	0.24	0.2154
GO:0006376	mRNA splice site recognition	12	1	0.24	0.2154
GO:0071230	cellular response to amino acid stimulus	12	1	0.24	0.2154
GO:0042417	dopamine metabolic process	12	1	0.24	0.2154
GO:1904801	positive regulation of neuron remodeling	12	1	0.24	0.2154
GO:0061343	cell adhesion involved in heart morphoge...	12	1	0.24	0.2154
GO:0040034	regulation of development, heterochronic	12	1	0.24	0.2154
GO:0045611	negative regulation of hemocyte differen...	12	1	0.24	0.2154
GO:0030042	actin filament depolymerization	12	1	0.24	0.2154
GO:0097150	neuronal stem cell population maintenanc...	12	1	0.24	0.2154
GO:1904262	negative regulation of TORC1 signaling	12	1	0.24	0.2154
GO:0035290	trunk segmentation	12	1	0.24	0.2154
GO:0008343	adult feeding behavior	12	1	0.24	0.2154
GO:0009617	response to bacterium	150	7	3	0.2263
GO:0008049	male courtship behavior	45	2	0.9	0.2269
GO:0045214	sarcomere organization	45	2	0.9	0.2269
GO:0016358	dendrite development	158	6	3.16	0.228
GO:0007628	adult walking behavior	13	1	0.26	0.2311
GO:0006744	ubiquinone biosynthetic process	13	1	0.26	0.2311
GO:0051085	chaperone cofactor-dependent protein ref...	13	1	0.26	0.2311
GO:0030725	germline ring canal formation	13	1	0.26	0.2311
GO:0016082	synaptic vesicle priming	13	1	0.26	0.2311
GO:0050994	regulation of lipid catabolic process	13	1	0.26	0.2311
GO:0045467	R7 cell development	13	1	0.26	0.2311
GO:0042693	muscle cell fate commitment	13	1	0.26	0.2311
GO:0051205	protein insertion into membrane	13	1	0.26	0.2311
GO:0018990	ecdysis, chitin-based cuticle	13	1	0.26	0.2311
GO:1901616	organic hydroxy compound catabolic proce...	13	1	0.26	0.2311
GO:0007482	haltere development	13	1	0.26	0.2311
GO:0048132	female germ-line stem cell asymmetric di...	13	1	0.26	0.2311
GO:0060261	positive regulation of transcription ini...	13	1	0.26	0.2311
GO:0007157	heterophilic cell-cell adhesion via plas...	13	1	0.26	0.2311
GO:0048190	wing disc dorsal/ventral pattern formati...	47	2	0.94	0.2417
GO:0035222	wing disc pattern formation	71	4	1.42	0.2437
GO:0016334	establishment or maintenance of polarity...	29	3	0.58	0.2439
GO:1903829	positive regulation of protein localizat...	51	3	1.02	0.2446
GO:0021782	glial cell development	30	2	0.6	0.2454
GO:0048542	lymph gland development	57	2	1.14	0.2463
GO:0034502	protein localization to chromosome	14	1	0.28	0.2465
GO:0006491	N-glycan processing	14	1	0.28	0.2465
GO:0048499	synaptic vesicle membrane organization	14	1	0.28	0.2465
GO:0090207	regulation of triglyceride metabolic pro...	14	1	0.28	0.2465
GO:0007370	ventral furrow formation	14	1	0.28	0.2465
GO:0006614	SRP-dependent cotranslational protein ta...	14	1	0.28	0.2465
GO:0007094	mitotic spindle assembly checkpoint sign...	14	1	0.28	0.2465
GO:0060259	regulation of feeding behavior	14	1	0.28	0.2465
GO:0048100	wing disc anterior/posterior pattern for...	14	1	0.28	0.2465
GO:0036098	male germ-line stem cell population main...	14	1	0.28	0.2465
GO:0048284	organelle fusion	68	2	1.36	0.2466
GO:0006338	chromatin remodeling	129	4	2.58	0.2556
GO:0045732	positive regulation of protein catabolic...	53	5	1.06	0.2564
GO:0030866	cortical actin cytoskeleton organization	49	2	0.98	0.2566
GO:0007631	feeding behavior	40	3	0.8	0.2592
GO:0006665	sphingolipid metabolic process	51	2	1.02	0.2611
GO:0034453	microtubule anchoring	15	1	0.3	0.2616
GO:0070373	negative regulation of ERK1 and ERK2 cas...	15	1	0.3	0.2616
GO:0001732	formation of cytoplasmic translation ini...	15	1	0.3	0.2616
GO:1901880	negative regulation of protein depolymer...	15	1	0.3	0.2616
GO:0016059	deactivation of rhodopsin mediated signa...	15	1	0.3	0.2616
GO:0030837	negative regulation of actin filament po...	15	1	0.3	0.2616
GO:0001522	pseudouridine synthesis	15	1	0.3	0.2616
GO:0006026	aminoglycan catabolic process	15	1	0.3	0.2616
GO:0045196	establishment or maintenance of neurobla...	15	1	0.3	0.2616
GO:1990709	presynaptic active zone organization	15	1	0.3	0.2616
GO:0018993	somatic sex determination	15	1	0.3	0.2616
GO:1903351	cellular response to dopamine	15	1	0.3	0.2616
GO:0072375	medium-term memory	15	1	0.3	0.2616
GO:0006606	protein import into nucleus	50	2	1	0.264
GO:0045944	positive regulation of transcription by ...	340	11	6.8	0.2675
GO:0060271	cilium assembly	108	4	2.16	0.2692
GO:0051253	negative regulation of RNA metabolic pro...	301	9	6.02	0.2724
GO:0000122	negative regulation of transcription by ...	219	6	4.38	0.2736
GO:0061077	chaperone-mediated protein folding	29	2	0.58	0.2751
GO:0040014	regulation of multicellular organism gro...	36	2	0.72	0.2754
GO:0031060	regulation of histone methylation	16	1	0.32	0.2764
GO:0060857	establishment of glial blood-brain barri...	16	1	0.32	0.2764
GO:0016126	sterol biosynthetic process	16	1	0.32	0.2764
GO:0060911	cardiac cell fate commitment	16	1	0.32	0.2764
GO:0006903	vesicle targeting	16	1	0.32	0.2764
GO:0071390	cellular response to ecdysone	16	1	0.32	0.2764
GO:1904064	positive regulation of cation transmembr...	16	1	0.32	0.2764
GO:0017085	response to insecticide	16	1	0.32	0.2764
GO:0032273	positive regulation of protein polymeriz...	16	1	0.32	0.2764
GO:0001510	RNA methylation	52	2	1.04	0.279
GO:0032984	protein-containing complex disassembly	80	4	1.6	0.2878
GO:1902532	negative regulation of intracellular sig...	91	4	1.82	0.2882
GO:0007280	pole cell migration	17	1	0.34	0.2908
GO:0032465	regulation of cytokinesis	17	1	0.34	0.2908
GO:0045456	ecdysteroid biosynthetic process	17	1	0.34	0.2908
GO:0030513	positive regulation of BMP signaling pat...	17	1	0.34	0.2908
GO:0051896	regulation of phosphatidylinositol 3-kin...	17	1	0.34	0.2908
GO:0031398	positive regulation of protein ubiquitin...	17	1	0.34	0.2908
GO:0048138	germ-line cyst encapsulation	17	1	0.34	0.2908
GO:0002098	tRNA wobble uridine modification	17	1	0.34	0.2908
GO:0007040	lysosome organization	17	1	0.34	0.2908
GO:0042060	wound healing	72	3	1.44	0.2921
GO:0006796	phosphate-containing compound metabolic ...	854	16	17.07	0.2942
GO:0007281	germ cell development	560	14	11.2	0.3009
GO:0061041	regulation of wound healing	18	1	0.36	0.3051
GO:0036260	RNA capping	18	1	0.36	0.3051
GO:0045834	positive regulation of lipid metabolic p...	18	1	0.36	0.3051
GO:0035019	somatic stem cell population maintenance	18	1	0.36	0.3051
GO:0051310	metaphase chromosome alignment	18	1	0.36	0.3051
GO:0055085	transmembrane transport	535	11	10.7	0.3094
GO:0042335	cuticle development	126	4	2.52	0.3174
GO:0009267	cellular response to starvation	72	4	1.44	0.3184
GO:0045785	positive regulation of cell adhesion	19	1	0.38	0.319
GO:0006826	iron ion transport	19	1	0.38	0.319
GO:0000132	establishment of mitotic spindle orienta...	19	1	0.38	0.319
GO:0030497	fatty acid elongation	19	1	0.38	0.319
GO:0043523	regulation of neuron apoptotic process	19	1	0.38	0.319
GO:0042761	very long-chain fatty acid biosynthetic ...	19	1	0.38	0.319
GO:0034333	adherens junction assembly	19	1	0.38	0.319
GO:0007411	axon guidance	246	10	4.92	0.3197
GO:0006997	nucleus organization	58	2	1.16	0.3235
GO:0031647	regulation of protein stability	58	2	1.16	0.3235
GO:0048749	compound eye development	340	7	6.8	0.3255
GO:0042048	olfactory behavior	59	3	1.18	0.3303
GO:0007605	sensory perception of sound	59	2	1.18	0.3308
GO:0008543	fibroblast growth factor receptor signal...	31	2	0.62	0.3312
GO:0044550	secondary metabolite biosynthetic proces...	20	1	0.4	0.3326
GO:0007307	eggshell chorion gene amplification	20	1	0.4	0.3326
GO:0030514	negative regulation of BMP signaling pat...	20	1	0.4	0.3326
GO:0040018	positive regulation of multicellular org...	20	1	0.4	0.3326
GO:0035186	syncytial blastoderm mitotic cell cycle	20	1	0.4	0.3326
GO:1904263	positive regulation of TORC1 signaling	20	1	0.4	0.3326
GO:1905515	non-motile cilium assembly	20	1	0.4	0.3326
GO:0009968	negative regulation of signal transducti...	278	14	5.56	0.3347
GO:0006511	ubiquitin-dependent protein catabolic pr...	239	7	4.78	0.3409
GO:0007173	epidermal growth factor receptor signali...	58	3	1.16	0.3435
GO:0006887	exocytosis	102	3	2.04	0.3453
GO:0016081	synaptic vesicle docking	21	1	0.42	0.346
GO:0000184	nuclear-transcribed mRNA catabolic proce...	21	1	0.42	0.346
GO:0003014	renal system process	21	1	0.42	0.346
GO:0042026	protein refolding	21	1	0.42	0.346
GO:0034605	cellular response to heat	21	1	0.42	0.346
GO:0006081	cellular aldehyde metabolic process	21	1	0.42	0.346
GO:0032507	maintenance of protein location in cell	21	1	0.42	0.346
GO:0009167	purine ribonucleoside monophosphate meta...	21	1	0.42	0.346
GO:0035556	intracellular signal transduction	588	17	11.76	0.3476
GO:0006914	autophagy	179	9	3.58	0.3491
GO:0022900	electron transport chain	106	3	2.12	0.356
GO:0045451	pole plasm oskar mRNA localization	44	2	0.88	0.358
GO:0006963	positive regulation of antibacterial pep...	22	1	0.44	0.3591
GO:0000154	rRNA modification	22	1	0.44	0.3591
GO:0045824	negative regulation of innate immune res...	22	1	0.44	0.3591
GO:0007317	regulation of pole plasm oskar mRNA loca...	22	1	0.44	0.3591
GO:0035096	larval midgut cell programmed cell death	22	1	0.44	0.3591
GO:0045792	negative regulation of cell size	22	1	0.44	0.3591
GO:0001745	compound eye morphogenesis	282	5	5.64	0.3623
GO:0042391	regulation of membrane potential	75	3	1.5	0.3648
GO:0035075	response to ecdysone	39	2	0.78	0.3706
GO:0007614	short-term memory	23	1	0.46	0.372
GO:0031110	regulation of microtubule polymerization...	23	1	0.46	0.372
GO:0016199	axon midline choice point recognition	23	1	0.46	0.372
GO:0035331	negative regulation of hippo signaling	23	1	0.46	0.372
GO:0042073	intraciliary transport	23	1	0.46	0.372
GO:0046928	regulation of neurotransmitter secretion	23	1	0.46	0.372
GO:0045927	positive regulation of growth	113	2	2.26	0.3736
GO:0045892	negative regulation of DNA-templated tra...	285	8	5.7	0.3762
GO:0007419	ventral cord development	66	2	1.32	0.3817
GO:0031507	heterochromatin formation	24	1	0.48	0.3846
GO:0006446	regulation of translational initiation	24	1	0.48	0.3846
GO:0043967	histone H4 acetylation	24	1	0.48	0.3846
GO:0046173	polyol biosynthetic process	24	1	0.48	0.3846
GO:0006413	translational initiation	65	4	1.3	0.3922
GO:0008286	insulin receptor signaling pathway	68	3	1.36	0.3945
GO:0006893	Golgi to plasma membrane transport	25	1	0.5	0.3969
GO:0034620	cellular response to unfolded protein	25	1	0.5	0.3969
GO:0042659	regulation of cell fate specification	25	1	0.5	0.3969
GO:0032509	endosome transport via multivesicular bo...	25	1	0.5	0.3969
GO:0006955	immune response	216	7	4.32	0.4041
GO:0051093	negative regulation of developmental pro...	169	6	3.38	0.4042
GO:0009952	anterior/posterior pattern specification	152	5	3.04	0.4057
GO:0042981	regulation of apoptotic process	159	4	3.18	0.4083
GO:0030431	sleep	60	2	1.2	0.4083
GO:0072499	photoreceptor cell axon guidance	26	1	0.52	0.409
GO:0070328	triglyceride homeostasis	26	1	0.52	0.409
GO:0008293	torso signaling pathway	26	1	0.52	0.409
GO:0022407	regulation of cell-cell adhesion	26	1	0.52	0.409
GO:0003382	epithelial cell morphogenesis	26	1	0.52	0.409
GO:0007480	imaginal disc-derived leg morphogenesis	70	2	1.4	0.41
GO:1901361	organic cyclic compound catabolic proces...	144	2	2.88	0.412
GO:0007298	border follicle cell migration	109	3	2.18	0.4162
GO:0010508	positive regulation of autophagy	46	3	0.92	0.4173
GO:0042059	negative regulation of epidermal growth ...	27	1	0.54	0.4209
GO:0070050	neuron cellular homeostasis	27	1	0.54	0.4209
GO:0045197	establishment or maintenance of epitheli...	27	1	0.54	0.4209
GO:0048520	positive regulation of behavior	27	1	0.54	0.4209
GO:0046330	positive regulation of JNK cascade	27	1	0.54	0.4209
GO:0051491	positive regulation of filopodium assemb...	27	1	0.54	0.4209
GO:0000302	response to reactive oxygen species	27	1	0.54	0.4209
GO:0008104	protein localization	638	14	12.75	0.4214
GO:0033365	protein localization to organelle	206	6	4.12	0.4292
GO:0000226	microtubule cytoskeleton organization	298	7	5.96	0.4311
GO:0051090	regulation of DNA-binding transcription ...	28	1	0.56	0.4325
GO:0006334	nucleosome assembly	28	1	0.56	0.4325
GO:0030706	germarium-derived oocyte differentiation	28	1	0.56	0.4325
GO:0050909	sensory perception of taste	28	1	0.56	0.4325
GO:0017157	regulation of exocytosis	28	1	0.56	0.4325
GO:0043401	steroid hormone mediated signaling pathw...	28	1	0.56	0.4325
GO:0010628	positive regulation of gene expression	153	4	3.06	0.4362
GO:0016579	protein deubiquitination	47	3	0.94	0.4401
GO:0030718	germ-line stem cell population maintenan...	71	3	1.42	0.4412
GO:0006357	regulation of transcription by RNA polym...	650	19	12.99	0.442
GO:0000413	protein peptidyl-prolyl isomerization	29	1	0.58	0.4439
GO:0034599	cellular response to oxidative stress	29	1	0.58	0.4439
GO:0060581	cell fate commitment involved in pattern...	29	1	0.58	0.4439
GO:0043966	histone H3 acetylation	29	1	0.58	0.4439
GO:0070918	regulatory ncRNA processing	30	1	0.6	0.4551
GO:0050708	regulation of protein secretion	30	1	0.6	0.4551
GO:0006406	mRNA export from nucleus	30	1	0.6	0.4551
GO:0007494	midgut development	30	1	0.6	0.4551
GO:1901264	carbohydrate derivative transport	30	1	0.6	0.4551
GO:0007009	plasma membrane organization	30	1	0.6	0.4551
GO:0015931	nucleobase-containing compound transport	118	2	2.36	0.4568
GO:0016570	histone modification	176	7	3.52	0.4585
GO:0008033	tRNA processing	90	3	1.8	0.464
GO:0000045	autophagosome assembly	31	1	0.62	0.466
GO:0008258	head involution	31	1	0.62	0.466
GO:0007379	segment specification	31	1	0.62	0.466
GO:0036099	female germ-line stem cell population ma...	31	1	0.62	0.466
GO:0045187	regulation of circadian sleep/wake cycle...	32	1	0.64	0.4767
GO:1902905	positive regulation of supramolecular fi...	32	1	0.64	0.4767
GO:0007143	female meiotic nuclear division	32	1	0.64	0.4767
GO:0006897	endocytosis	187	6	3.74	0.4774
GO:0043085	positive regulation of catalytic activit...	298	9	5.96	0.4805
GO:0008407	chaeta morphogenesis	33	1	0.66	0.4872
GO:0051298	centrosome duplication	33	1	0.66	0.4872
GO:0035206	regulation of hemocyte proliferation	34	1	0.68	0.4975
GO:0007059	chromosome segregation	174	3	3.48	0.4995
GO:0030036	actin cytoskeleton organization	263	7	5.26	0.504
GO:0048640	negative regulation of developmental gro...	73	3	1.46	0.5046
GO:0006935	chemotaxis	51	2	1.02	0.5059
GO:0007098	centrosome cycle	68	2	1.36	0.5068
GO:0045727	positive regulation of translation	35	1	0.7	0.5076
GO:0051607	defense response to virus	35	1	0.7	0.5076
GO:0035023	regulation of Rho protein signal transdu...	35	1	0.7	0.5076
GO:0007420	brain development	101	2	2.02	0.5084
GO:0006302	double-strand break repair	85	2	1.7	0.51
GO:0046578	regulation of Ras protein signal transdu...	82	4	1.64	0.5123
GO:0007367	segment polarity determination	36	1	0.72	0.5175
GO:0065002	intracellular protein transmembrane tran...	36	1	0.72	0.5175
GO:0030522	intracellular receptor signaling pathway	36	1	0.72	0.5175
GO:0030148	sphingolipid biosynthetic process	36	1	0.72	0.5175
GO:0034220	monoatomic ion transmembrane transport	205	4	4.1	0.5185
GO:0030154	cell differentiation	1381	35	27.61	0.5235
GO:0050877	nervous system process	490	17	9.8	0.527
GO:1903688	positive regulation of border follicle c...	37	1	0.74	0.5272
GO:0006974	DNA damage response	235	4	4.7	0.5297
GO:0016322	neuron remodeling	53	2	1.06	0.5349
GO:0010959	regulation of metal ion transport	38	1	0.76	0.5367
GO:0043066	negative regulation of apoptotic process	90	2	1.8	0.5408
GO:0006898	receptor-mediated endocytosis	50	2	1	0.5531
GO:0006633	fatty acid biosynthetic process	60	2	1.2	0.5536
GO:0022416	chaeta development	73	2	1.46	0.5543
GO:0046777	protein autophosphorylation	40	1	0.8	0.5551
GO:0007051	spindle organization	95	2	1.9	0.5554
GO:0007391	dorsal closure	93	2	1.86	0.5587
GO:0006400	tRNA modification	59	2	1.18	0.5624
GO:0043038	amino acid activation	41	1	0.82	0.5641
GO:0016311	dephosphorylation	155	3	3.1	0.5648
GO:0007591	molting cycle, chitin-based cuticle	71	4	1.42	0.5666
GO:0042593	glucose homeostasis	42	1	0.84	0.5728
GO:0006582	melanin metabolic process	42	1	0.84	0.5728
GO:0010952	positive regulation of peptidase activit...	42	1	0.84	0.5728
GO:0016573	histone acetylation	86	2	1.72	0.5811
GO:0042052	rhabdomere development	43	1	0.86	0.5814
GO:0045570	regulation of imaginal disc growth	43	1	0.86	0.5814
GO:0042063	gliogenesis	80	3	1.6	0.5865
GO:0043065	positive regulation of apoptotic process	44	1	0.88	0.5899
GO:0048645	animal organ formation	44	1	0.88	0.5899
GO:0007346	regulation of mitotic cell cycle	166	2	3.32	0.5936
GO:0048066	developmental pigmentation	76	3	1.52	0.5945
GO:0016042	lipid catabolic process	109	2	2.18	0.5988
GO:0007274	neuromuscular synaptic transmission	69	4	1.38	0.5996
GO:0007293	germarium-derived egg chamber formation	84	3	1.68	0.603
GO:0035220	wing disc development	345	10	6.9	0.6059
GO:0030261	chromosome condensation	47	1	0.94	0.6141
GO:0046148	pigment biosynthetic process	48	1	0.96	0.6219
GO:0007275	multicellular organism development	1799	49	35.97	0.625
GO:0031123	RNA 3'-end processing	71	3	1.42	0.6328
GO:0032508	DNA duplex unwinding	50	1	1	0.6369
GO:0007442	hindgut morphogenesis	50	1	1	0.6369
GO:0051726	regulation of cell cycle	280	4	5.6	0.6412
GO:0072002	Malpighian tubule development	51	1	1.02	0.6443
GO:0019438	aromatic compound biosynthetic process	1149	25	22.97	0.6453
GO:0010638	positive regulation of organelle organiz...	86	3	1.72	0.655
GO:0001708	cell fate specification	78	2	1.56	0.6571
GO:0007218	neuropeptide signaling pathway	53	1	1.06	0.6584
GO:0007424	open tracheal system development	224	4	4.48	0.6605
GO:0030182	neuron differentiation	689	20	13.77	0.6605
GO:0006397	mRNA processing	299	9	5.98	0.6637
GO:0008587	imaginal disc-derived wing margin morpho...	54	1	1.08	0.6653
GO:0090174	organelle membrane fusion	54	1	1.08	0.6653
GO:0006811	monoatomic ion transport	321	5	6.42	0.6689
GO:0006470	protein dephosphorylation	114	2	2.28	0.6697
GO:0008360	regulation of cell shape	55	1	1.1	0.6721
GO:0007052	mitotic spindle organization	55	1	1.1	0.6721
GO:0010629	negative regulation of gene expression	233	7	4.66	0.6849
GO:0006260	DNA replication	121	2	2.42	0.7013
GO:0018108	peptidyl-tyrosine phosphorylation	60	1	1.2	0.7038
GO:0051241	negative regulation of multicellular org...	137	3	2.74	0.7086
GO:0007165	signal transduction	1433	43	28.65	0.7227
GO:1901362	organic cyclic compound biosynthetic pro...	1189	26	23.77	0.7253
GO:0008582	regulation of synaptic assembly at neuro...	103	3	2.06	0.7294
GO:0000070	mitotic sister chromatid segregation	94	2	1.88	0.7314
GO:0016319	mushroom body development	66	1	1.32	0.7379
GO:0008285	negative regulation of cell population p...	84	2	1.68	0.7415
GO:0045596	negative regulation of cell differentiat...	80	2	1.6	0.7465
GO:0048588	developmental cell growth	68	1	1.36	0.7483
GO:0009887	animal organ morphogenesis	666	14	13.31	0.7507
GO:0006030	chitin metabolic process	69	1	1.38	0.7534
GO:0007186	G protein-coupled receptor signaling pat...	184	7	3.68	0.754
GO:0007015	actin filament organization	142	3	2.84	0.7571
GO:0015031	protein transport	442	7	8.84	0.7621
GO:0007525	somatic muscle development	71	1	1.42	0.7633
GO:0016310	phosphorylation	462	11	9.24	0.7672
GO:0007030	Golgi organization	72	1	1.44	0.7681
GO:0030707	follicle cell of egg chamber development	205	7	4.1	0.7781
GO:0045165	cell fate commitment	285	4	5.7	0.7803
GO:0007548	sex differentiation	75	1	1.5	0.7818
GO:0007286	spermatid development	79	1	1.58	0.7989
GO:0033554	cellular response to stress	556	14	11.12	0.8174
GO:0007476	imaginal disc-derived wing morphogenesis	252	6	5.04	0.8177
GO:0060560	developmental growth involved in morphog...	90	1	1.8	0.8394
GO:0046907	intracellular transport	621	11	12.41	0.8409
GO:0001736	establishment of planar polarity	93	1	1.86	0.849
GO:0040003	chitin-based cuticle development	93	1	1.86	0.849
GO:0007166	cell surface receptor signaling pathway	572	19	11.44	0.8592
GO:0002181	cytoplasmic translation	120	3	2.4	0.8634
GO:0007431	salivary gland development	99	1	1.98	0.8664
GO:0055082	intracellular chemical homeostasis	100	1	2	0.8691
GO:0002164	larval development	148	2	2.96	0.8816
GO:0005975	carbohydrate metabolic process	206	3	4.12	0.8933
GO:0050767	regulation of neurogenesis	111	1	2.22	0.8955
GO:0016567	protein ubiquitination	228	7	4.56	0.8956
GO:0006281	DNA repair	198	3	3.96	0.8993
GO:0001709	cell fate determination	119	1	2.38	0.9114
GO:0098662	inorganic cation transmembrane transport	162	3	3.24	0.9114
GO:0044282	small molecule catabolic process	120	1	2.4	0.9132
GO:0009150	purine ribonucleotide metabolic process	122	1	2.44	0.9167
GO:0051240	positive regulation of multicellular org...	176	3	3.52	0.9279
GO:0000398	mRNA splicing, via spliceosome	237	8	4.74	0.9311
GO:0006508	proteolysis	585	12	11.7	0.97
GO:0042221	response to chemical	764	17	15.27	0.9722
GO:0007608	sensory perception of smell	188	1	3.76	0.9787
GO:0007622	rhythmic behavior	96	4	1.92	1
GO:0018022	peptidyl-lysine methylation	54	3	1.08	1
GO:0007623	circadian rhythm	131	5	2.62	1
GO:0061024	membrane organization	208	6	4.16	1
GO:0006725	cellular aromatic compound metabolic pro...	2103	42	42.04	1
GO:0002165	instar larval or pupal development	492	10	9.84	1
GO:0061025	membrane fusion	60	1	1.2	1
GO:0007626	locomotory behavior	160	6	3.2	1
GO:0043269	regulation of monoatomic ion transport	59	1	1.18	1
GO:0007610	behavior	442	16	8.84	1
GO:0090092	regulation of transmembrane receptor pro...	42	2	0.84	1
GO:0007612	learning	58	3	1.16	1
GO:0043254	regulation of protein-containing complex...	82	2	1.64	1
GO:2000816	negative regulation of mitotic sister ch...	14	1	0.28	1
GO:0002697	regulation of immune effector process	57	2	1.14	1
GO:0007617	mating behavior	79	2	1.58	1
GO:0002698	negative regulation of immune effector p...	12	1	0.24	1
GO:0044419	biological process involved in interspec...	304	10	6.08	1
GO:1904799	regulation of neuron remodeling	15	1	0.3	1
GO:0002699	positive regulation of immune effector p...	44	1	0.88	1
GO:0007619	courtship behavior	53	2	1.06	1
GO:1902100	negative regulation of metaphase/anaphas...	14	1	0.28	1
GO:0003341	cilium movement	57	2	1.14	1
GO:0010001	glial cell differentiation	36	2	0.72	1
GO:0000902	cell morphogenesis	498	14	9.96	1
GO:0051402	neuron apoptotic process	21	1	0.42	1
GO:0071103	DNA conformation change	57	1	1.14	1
GO:0006743	ubiquinone metabolic process	13	1	0.26	1
GO:0051403	stress-activated MAPK cascade	69	1	1.38	1
GO:0010004	gastrulation involving germ band extensi...	32	1	0.64	1
GO:0042386	hemocyte differentiation	36	1	0.72	1
GO:0045786	negative regulation of cell cycle	96	1	1.92	1
GO:0090407	organophosphate biosynthetic process	229	2	4.58	1
GO:0043270	positive regulation of monoatomic ion tr...	20	1	0.4	1
GO:0007635	chemosensory behavior	64	3	1.28	1
GO:0031577	spindle checkpoint signaling	14	1	0.28	1
GO:0030239	myofibril assembly	57	2	1.14	1
GO:0010623	programmed cell death involved in cell d...	91	2	1.82	1
GO:0042325	regulation of phosphorylation	179	2	3.58	1
GO:0090066	regulation of anatomical structure size	220	3	4.4	1
GO:0046626	regulation of insulin receptor signaling...	43	2	0.86	1
GO:0042327	positive regulation of phosphorylation	100	2	2	1
GO:0050790	regulation of catalytic activity	500	9	10	1
GO:0009790	embryo development	441	8	8.82	1
GO:0051050	positive regulation of transport	129	5	2.58	1
GO:0009791	post-embryonic development	555	11	11.1	1
GO:0044091	membrane biogenesis	18	1	0.36	1
GO:0001751	compound eye photoreceptor cell differen...	176	2	3.52	1
GO:0009792	embryo development ending in birth or eg...	149	2	2.98	1
GO:0032392	DNA geometric change	50	1	1	1
GO:0008592	regulation of Toll signaling pathway	36	1	0.72	1
GO:0007292	female gamete generation	508	13	10.16	1
GO:0050793	regulation of developmental process	562	12	11.24	1
GO:0072593	reactive oxygen species metabolic proces...	29	1	0.58	1
GO:0044093	positive regulation of molecular functio...	343	9	6.86	1
GO:0008593	regulation of Notch signaling pathway	57	3	1.14	1
GO:0050794	regulation of cellular process	3105	82	62.07	1
GO:0072594	establishment of protein localization to...	150	3	3	1
GO:0001754	eye photoreceptor cell differentiation	183	2	3.66	1
GO:0008595	anterior/posterior axis specification, e...	98	3	1.96	1
GO:0050795	regulation of behavior	73	2	1.46	1
GO:0006396	RNA processing	555	16	11.1	1
GO:0002118	aggressive behavior	15	1	0.3	1
GO:0019318	hexose metabolic process	45	1	0.9	1
GO:0009798	axis specification	163	4	3.26	1
GO:0072599	establishment of protein localization to...	24	1	0.48	1
GO:0006399	tRNA metabolic process	136	3	2.72	1
GO:1901700	response to oxygen-containing compound	295	9	5.9	1
GO:0007600	sensory perception	315	6	6.3	1
GO:1901701	cellular response to oxygen-containing c...	169	6	3.38	1
GO:0031401	positive regulation of protein modificat...	119	4	2.38	1
GO:0002682	regulation of immune system process	176	8	3.52	1
GO:0016482	cytosolic transport	61	2	1.22	1
GO:0098542	defense response to other organism	263	7	5.26	1
GO:0043242	negative regulation of protein-containin...	15	1	0.3	1
GO:0007602	phototransduction	52	1	1.04	1
GO:0044403	biological process involved in symbiotic...	20	2	0.4	1
GO:0002683	negative regulation of immune system pro...	60	4	1.2	1
GO:0007603	phototransduction, visible light	25	1	0.5	1
GO:0002684	positive regulation of immune system pro...	105	5	2.1	1
GO:0051084	'de novo' post-translational protein fol...	13	1	0.26	1
GO:0016485	protein processing	54	1	1.08	1
GO:0010646	regulation of cell communication	741	32	14.81	1
GO:0010647	positive regulation of cell communicatio...	362	14	7.24	1
GO:0010648	negative regulation of cell communicatio...	300	14	6	1
GO:0002009	morphogenesis of an epithelium	291	6	5.82	1
GO:0044409	entry into host	17	2	0.34	1
GO:0042330	taxis	101	2	2.02	1
GO:0034470	ncRNA processing	255	6	5.1	1
GO:0018130	heterocycle biosynthetic process	1156	24	23.11	1
GO:0010631	epithelial cell migration	151	5	3.02	1
GO:0070371	ERK1 and ERK2 cascade	37	1	0.74	1
GO:0010632	regulation of epithelial cell migration	47	1	0.94	1
GO:0070372	regulation of ERK1 and ERK2 cascade	35	1	0.7	1
GO:0010634	positive regulation of epithelial cell m...	38	1	0.76	1
GO:1900076	regulation of cellular response to insul...	41	2	0.82	1
GO:0061136	regulation of proteasomal protein catabo...	47	4	0.94	1
GO:1900077	negative regulation of cellular response...	26	2	0.52	1
GO:1905037	autophagosome organization	33	1	0.66	1
GO:0000578	embryonic axis specification	101	3	2.02	1
GO:0010639	negative regulation of organelle organiz...	59	2	1.18	1
GO:1901360	organic cyclic compound metabolic proces...	2145	43	42.88	1
GO:0006364	rRNA processing	130	1	2.6	1
GO:0007264	small GTPase mediated signal transductio...	165	5	3.3	1
GO:0007265	Ras protein signal transduction	142	4	2.84	1
GO:0006366	transcription by RNA polymerase II	686	19	13.71	1
GO:0007266	Rho protein signal transduction	53	1	1.06	1
GO:0019827	stem cell population maintenance	93	4	1.86	1
GO:0006367	transcription initiation at RNA polymera...	65	1	1.3	1
GO:0007267	cell-cell signaling	441	12	8.82	1
GO:0051168	nuclear export	65	3	1.3	1
GO:0006368	transcription elongation by RNA polymera...	33	3	0.66	1
GO:0051028	mRNA transport	48	1	0.96	1
GO:1903429	regulation of cell maturation	15	1	0.3	1
GO:0051169	nuclear transport	108	5	2.16	1
GO:0007269	neurotransmitter secretion	93	2	1.86	1
GO:0090150	establishment of protein localization to...	67	2	1.34	1
GO:0006351	DNA-templated transcription	923	23	18.45	1
GO:0006892	post-Golgi vesicle-mediated transport	37	1	0.74	1
GO:0006352	DNA-templated transcription initiation	85	1	1.7	1
GO:0120192	tight junction assembly	41	2	0.82	1
GO:0019953	sexual reproduction	738	16	14.75	1
GO:0072553	terminal button organization	37	3	0.74	1
GO:0120193	tight junction organization	41	2	0.82	1
GO:0006354	DNA-templated transcription elongation	40	3	0.8	1
GO:0007254	JNK cascade	65	1	1.3	1
GO:0006355	regulation of DNA-templated transcriptio...	856	23	17.11	1
GO:0009755	hormone-mediated signaling pathway	42	1	0.84	1
GO:0031056	regulation of histone modification	32	1	0.64	1
GO:0043200	response to amino acid	12	1	0.24	1
GO:0038202	TORC1 signaling	38	2	0.76	1
GO:0031503	protein-containing complex localization	50	1	1	1
GO:0042303	molting cycle	71	4	1.42	1
GO:0007283	spermatogenesis	180	1	3.6	1
GO:0104004	cellular response to environmental stimu...	59	1	1.18	1
GO:0010604	positive regulation of macromolecule met...	744	23	14.87	1
GO:0044085	cellular component biogenesis	1229	26	24.57	1
GO:0010605	negative regulation of macromolecule met...	639	14	12.77	1
GO:0032386	regulation of intracellular transport	59	2	1.18	1
GO:0051046	regulation of secretion	86	2	1.72	1
GO:0043207	response to external biotic stimulus	288	10	5.76	1
GO:0070887	cellular response to chemical stimulus	318	7	6.36	1
GO:0061647	histone H3-K9 modification	13	1	0.26	1
GO:0044087	regulation of cellular component biogene...	255	6	5.1	1
GO:0032388	positive regulation of intracellular tra...	26	2	0.52	1
GO:0010608	post-transcriptional regulation of gene ...	166	5	3.32	1
GO:1904748	regulation of apoptotic process involved...	12	1	0.24	1
GO:0050789	regulation of biological process	3362	84	67.21	1
GO:0008589	regulation of smoothened signaling pathw...	76	7	1.52	1
GO:0051049	regulation of transport	272	6	5.44	1
GO:0044089	positive regulation of cellular componen...	117	3	2.34	1
GO:0051170	import into nucleus	52	2	1.04	1
GO:0016571	histone methylation	56	3	1.12	1
GO:1903431	positive regulation of cell maturation	12	1	0.24	1
GO:0051171	regulation of nitrogen compound metaboli...	1482	35	29.63	1
GO:1903432	regulation of TORC1 signaling	32	2	0.64	1
GO:0051172	negative regulation of nitrogen compound...	512	11	10.24	1
GO:0007272	ensheathment of neurons	11	1	0.22	1
GO:0051173	positive regulation of nitrogen compound...	701	21	14.01	1
GO:0051174	regulation of phosphorus metabolic proce...	220	2	4.4	1
GO:0050776	regulation of immune response	133	6	2.66	1
GO:0007276	gamete generation	690	15	13.79	1
GO:0050777	negative regulation of immune response	37	2	0.74	1
GO:0007277	pole cell development	25	2	0.5	1
GO:0001738	morphogenesis of a polarized epithelium	103	1	2.06	1
GO:0050778	positive regulation of immune response	98	5	1.96	1
GO:0051179	localization	1818	40	36.34	1
GO:0072521	purine-containing compound metabolic pro...	156	1	3.12	1
GO:0031023	microtubule organizing center organizati...	72	2	1.44	1
GO:0007224	smoothened signaling pathway	78	7	1.56	1
GO:0009725	response to hormone	122	4	2.44	1
GO:0051668	localization within membrane	157	7	3.14	1
GO:0051128	regulation of cellular component organiz...	596	14	11.92	1
GO:0070828	heterochromatin organization	26	1	0.52	1
GO:0032868	response to insulin	76	3	1.52	1
GO:0071229	cellular response to acid chemical	14	1	0.28	1
GO:0048729	tissue morphogenesis	311	7	6.22	1
GO:0051129	negative regulation of cellular componen...	122	4	2.44	1
GO:0032869	cellular response to insulin stimulus	74	3	1.48	1
GO:0051650	establishment of vesicle localization	62	1	1.24	1
GO:1901990	regulation of mitotic cell cycle phase t...	89	1	1.78	1
GO:0032990	cell part morphogenesis	408	14	8.16	1
GO:0051651	maintenance of location in cell	38	1	0.76	1
GO:1901991	negative regulation of mitotic cell cycl...	45	1	0.9	1
GO:0009712	catechol-containing compound metabolic p...	14	1	0.28	1
GO:0051653	spindle localization	30	1	0.6	1
GO:0071214	cellular response to abiotic stimulus	59	1	1.18	1
GO:0051656	establishment of organelle localization	144	3	2.88	1
GO:0010256	endomembrane system organization	165	5	3.3	1
GO:0006996	organelle organization	1356	28	27.11	1
GO:1904396	regulation of neuromuscular junction dev...	107	3	2.14	1
GO:1904397	negative regulation of neuromuscular jun...	38	2	0.76	1
GO:0009719	response to endogenous stimulus	238	10	4.76	1
GO:0090659	walking behavior	14	1	0.28	1
GO:0007219	Notch signaling pathway	69	3	1.38	1
GO:0001700	embryonic development via the syncytial ...	144	2	2.88	1
GO:0032880	regulation of protein localization	103	4	2.06	1
GO:0019941	modification-dependent protein catabolic...	242	7	4.84	1
GO:0070302	regulation of stress-activated protein k...	59	1	1.18	1
GO:0044042	glucan metabolic process	28	1	0.56	1
GO:0001703	gastrulation with mouth forming first	32	1	0.64	1
GO:0070304	positive regulation of stress-activated ...	29	1	0.58	1
GO:0001704	formation of primary germ layer	26	1	0.52	1
GO:0032886	regulation of microtubule-based process	57	1	1.14	1
GO:0006886	intracellular protein transport	316	5	6.32	1
GO:0051146	striated muscle cell differentiation	89	2	1.78	1
GO:0001707	mesoderm formation	20	1	0.4	1
GO:0031047	regulatory ncRNA-mediated gene silencing	57	1	1.14	1
GO:0070848	response to growth factor	97	4	1.94	1
GO:1901888	regulation of cell junction assembly	112	3	2.24	1
GO:1901889	negative regulation of cell junction ass...	40	2	0.8	1
GO:0090130	tissue migration	158	5	3.16	1
GO:0051130	positive regulation of cellular componen...	244	7	4.88	1
GO:0032870	cellular response to hormone stimulus	118	4	2.36	1
GO:1903530	regulation of secretion by cell	83	2	1.66	1
GO:0048731	system development	1273	33	25.45	1
GO:0120031	plasma membrane bounded cell projection ...	164	6	3.28	1
GO:0090132	epithelium migration	152	5	3.04	1
GO:0048732	gland development	153	3	3.06	1
GO:0120032	regulation of plasma membrane bounded ce...	45	2	0.9	1
GO:0019932	second-messenger-mediated signaling	49	2	0.98	1
GO:0032872	regulation of stress-activated MAPK casc...	58	1	1.16	1
GO:0031032	actomyosin structure organization	100	2	2	1
GO:0070972	protein localization to endoplasmic reti...	33	1	0.66	1
GO:1901873	regulation of post-translational protein...	68	2	1.36	1
GO:0051674	localization of cell	14	1	0.28	1
GO:0120034	positive regulation of plasma membrane b...	31	2	0.62	1
GO:0032874	positive regulation of stress-activated ...	29	1	0.58	1
GO:0120035	regulation of plasma membrane bounded ce...	137	2	2.74	1
GO:0000075	cell cycle checkpoint signaling	61	1	1.22	1
GO:0031175	neuron projection development	427	14	8.54	1
GO:0048736	appendage development	306	7	6.12	1
GO:0120036	plasma membrane bounded cell projection ...	603	19	12.05	1
GO:0048737	imaginal disc-derived appendage developm...	303	7	6.06	1
GO:0032879	regulation of localization	370	9	7.4	1
GO:0120039	plasma membrane bounded cell projection ...	400	14	8	1
GO:1901879	regulation of protein depolymerization	21	1	0.42	1
GO:0098660	inorganic ion transmembrane transport	191	3	3.82	1
GO:0045860	positive regulation of protein kinase ac...	71	2	1.42	1
GO:0042461	photoreceptor cell development	107	2	2.14	1
GO:0060322	head development	118	2	2.36	1
GO:0042462	eye photoreceptor cell development	90	2	1.8	1
GO:0045862	positive regulation of proteolysis	84	4	1.68	1
GO:0008063	Toll signaling pathway	41	1	0.82	1
GO:0000165	MAPK cascade	122	2	2.44	1
GO:0070925	organelle assembly	346	7	6.92	1
GO:0031667	response to nutrient levels	136	6	2.72	1
GO:0031668	cellular response to extracellular stimu...	80	4	1.6	1
GO:0031669	cellular response to nutrient levels	79	4	1.58	1
GO:0006950	response to stress	955	25	19.09	1
GO:0006810	transport	1574	31	31.47	1
GO:1903050	regulation of proteolysis involved in pr...	51	4	1.02	1
GO:0042592	homeostatic process	369	7	7.38	1
GO:0002252	immune effector process	95	2	1.9	1
GO:0006952	defense response	269	7	5.38	1
GO:0016052	carbohydrate catabolic process	51	1	1.02	1
GO:0016192	vesicle-mediated transport	491	9	9.82	1
GO:1903052	positive regulation of proteolysis invol...	40	4	0.8	1
GO:0006812	monoatomic cation transport	235	3	4.7	1
GO:0016053	organic acid biosynthetic process	111	2	2.22	1
GO:0006813	potassium ion transport	48	2	0.96	1
GO:0002253	activation of immune response	43	3	0.86	1
GO:0110053	regulation of actin filament organizatio...	65	2	1.3	1
GO:0098655	monoatomic cation transmembrane transpor...	167	3	3.34	1
GO:0016055	Wnt signaling pathway	115	5	2.3	1
GO:0016056	rhodopsin mediated signaling pathway	19	1	0.38	1
GO:0032956	regulation of actin cytoskeleton organiz...	88	2	1.76	1
GO:0060856	establishment of blood-brain barrier	21	1	0.42	1
GO:0098657	import into cell	215	6	4.3	1
GO:0016197	endosomal transport	112	3	2.24	1
GO:0016198	axon choice point recognition	25	1	0.5	1
GO:0006959	humoral immune response	70	2	1.4	1
GO:0045859	regulation of protein kinase activity	129	2	2.58	1
GO:0051640	organelle localization	202	3	4.04	1
GO:0044000	movement in host	17	2	0.34	1
GO:0090100	positive regulation of transmembrane rec...	23	1	0.46	1
GO:0051641	cellular localization	1015	23	20.29	1
GO:0060341	regulation of cellular localization	154	5	3.08	1
GO:0090101	negative regulation of transmembrane rec...	22	1	0.44	1
GO:0000041	transition metal ion transport	43	1	0.86	1
GO:0010243	response to organonitrogen compound	163	5	3.26	1
GO:0034504	protein localization to nucleus	56	3	1.12	1
GO:0006986	response to unfolded protein	27	1	0.54	1
GO:1901987	regulation of cell cycle phase transitio...	116	1	2.32	1
GO:0048707	instar larval or pupal morphogenesis	401	8	8.02	1
GO:0051648	vesicle localization	66	1	1.32	1
GO:1901988	negative regulation of cell cycle phase ...	71	1	1.42	1
GO:0051649	establishment of localization in cell	749	16	14.97	1
GO:0032989	cellular component morphogenesis	523	16	10.46	1
GO:0032970	regulation of actin filament-based proce...	90	2	1.8	1
GO:0016070	RNA metabolic process	1534	36	30.67	1
GO:0016071	mRNA metabolic process	360	10	7.2	1
GO:0016072	rRNA metabolic process	147	2	2.94	1
GO:0006836	neurotransmitter transport	112	2	2.24	1
GO:0140238	presynaptic endocytosis	41	2	0.82	1
GO:0000038	very long-chain fatty acid metabolic pro...	21	1	0.42	1
GO:0016079	synaptic vesicle exocytosis	62	2	1.24	1
GO:2000060	positive regulation of ubiquitin-depende...	34	4	0.68	1
GO:0002221	pattern recognition receptor signaling p...	40	3	0.8	1
GO:0097722	sperm motility	25	2	0.5	1
GO:0002225	positive regulation of antimicrobial pep...	44	1	0.88	1
GO:0060828	regulation of canonical Wnt signaling pa...	74	5	1.48	1
GO:0008150	biological_process	7203	144	144	1
GO:0050890	cognition	145	10	2.9	1
GO:0080090	regulation of primary metabolic process	1503	35	30.05	1
GO:0009890	negative regulation of biosynthetic proc...	499	15	9.98	1
GO:0060810	intracellular mRNA localization involved...	58	3	1.16	1
GO:0009891	positive regulation of biosynthetic proc...	545	17	10.9	1
GO:0060811	intracellular mRNA localization involved...	55	3	1.1	1
GO:0042551	neuron maturation	56	2	1.12	1
GO:0008152	metabolic process	4619	83	92.34	1
GO:0009892	negative regulation of metabolic process	677	18	13.53	1
GO:0018212	peptidyl-tyrosine modification	62	1	1.24	1
GO:0009893	positive regulation of metabolic process	816	24	16.31	1
GO:0006913	nucleocytoplasmic transport	108	5	2.16	1
GO:0051293	establishment of spindle localization	30	1	0.6	1
GO:0006493	protein O-linked glycosylation	31	2	0.62	1
GO:0009894	regulation of catabolic process	228	11	4.56	1
GO:0008154	actin polymerization or depolymerization	56	2	1.12	1
GO:0045814	negative regulation of gene expression, ...	24	1	0.48	1
GO:0051294	establishment of spindle orientation	24	1	0.48	1
GO:0006915	apoptotic process	213	4	4.26	1
GO:0009895	negative regulation of catabolic process	42	3	0.84	1
GO:0050896	response to stimulus	2306	66	46.1	1
GO:0009896	positive regulation of catabolic process	132	8	2.64	1
GO:2000058	regulation of ubiquitin-dependent protei...	42	4	0.84	1
GO:0002218	activation of innate immune response	42	3	0.84	1
GO:0042440	pigment metabolic process	93	1	1.86	1
GO:0016180	snRNA processing	23	2	0.46	1
GO:1901800	positive regulation of proteasomal prote...	38	4	0.76	1
GO:0032940	secretion by cell	215	3	4.3	1
GO:0045841	negative regulation of mitotic metaphase...	14	1	0.28	1
GO:0000003	reproduction	920	23	18.39	1
GO:0016043	cellular component organization	2270	55	45.38	1
GO:0051604	protein maturation	169	3	3.38	1
GO:0061245	establishment or maintenance of bipolar ...	35	1	0.7	1
GO:0042445	hormone metabolic process	59	2	1.18	1
GO:0030705	cytoskeleton-dependent intracellular tra...	90	1	1.8	1
GO:0051606	detection of stimulus	232	1	4.64	1
GO:1903046	meiotic cell cycle process	146	1	2.92	1
GO:0042446	hormone biosynthetic process	21	1	0.42	1
GO:0006807	nitrogen compound metabolic process	3899	72	77.95	1
GO:1903047	mitotic cell cycle process	287	2	5.74	1
GO:0016049	cell growth	138	4	2.76	1
GO:0031109	microtubule polymerization or depolymeri...	45	2	0.9	1
GO:0016032	viral process	26	2	0.52	1
GO:1903034	regulation of response to wounding	30	1	0.6	1
GO:0008037	cell recognition	99	6	1.98	1
GO:0008038	neuron recognition	96	6	1.92	1
GO:0019439	aromatic compound catabolic process	137	1	2.74	1
GO:0045839	negative regulation of mitotic nuclear d...	16	1	0.32	1
GO:0034660	ncRNA metabolic process	318	8	6.36	1
GO:0051261	protein depolymerization	32	1	0.64	1
GO:0045926	negative regulation of growth	87	5	1.74	1
GO:2000026	regulation of multicellular organismal d...	235	4	4.7	1
GO:0048869	cellular developmental process	1381	35	27.61	1
GO:0035329	hippo signaling	49	1	0.98	1
GO:0009991	response to extracellular stimulus	137	6	2.74	1
GO:0036211	protein modification process	1183	29	23.65	1
GO:0060491	regulation of cell projection assembly	45	2	0.9	1
GO:1904951	positive regulation of establishment of ...	37	2	0.74	1
GO:0051252	regulation of RNA metabolic process	981	28	19.61	1
GO:0009314	response to radiation	158	1	3.16	1
GO:0034654	nucleobase-containing compound biosynthe...	1097	24	21.93	1
GO:0051254	positive regulation of RNA metabolic pro...	444	14	8.88	1
GO:0009994	oocyte differentiation	140	4	2.8	1
GO:0019094	pole plasm mRNA localization	47	2	0.94	1
GO:0008654	phospholipid biosynthetic process	89	2	1.78	1
GO:0034655	nucleobase-containing compound catabolic...	118	1	2.36	1
GO:0062197	cellular response to chemical stress	32	1	0.64	1
GO:0006457	protein folding	92	2	1.84	1
GO:0072657	protein localization to membrane	126	4	2.52	1
GO:0019098	reproductive behavior	87	2	1.74	1
GO:0048858	cell projection morphogenesis	400	14	8	1
GO:0051258	protein polymerization	73	3	1.46	1
GO:0006458	'de novo' protein folding	15	1	0.3	1
GO:0048880	sensory system development	361	7	7.22	1
GO:0009880	embryonic pattern specification	179	5	3.58	1
GO:0072001	renal system development	58	1	1.16	1
GO:0032482	Rab protein signal transduction	39	2	0.78	1
GO:0006904	vesicle docking involved in exocytosis	33	1	0.66	1
GO:1903684	regulation of border follicle cell migra...	38	1	0.76	1
GO:0018205	peptidyl-lysine modification	157	3	3.14	1
GO:0006486	protein glycosylation	94	2	1.88	1
GO:0009886	post-embryonic animal morphogenesis	413	8	8.26	1
GO:0090287	regulation of cellular response to growt...	54	3	1.08	1
GO:1903008	organelle disassembly	36	2	0.72	1
GO:0018208	peptidyl-proline modification	33	1	0.66	1
GO:0090288	negative regulation of cellular response...	31	1	0.62	1
GO:0098609	cell-cell adhesion	100	6	2	1
GO:0009889	regulation of biosynthetic process	1275	35	25.49	1
GO:0048870	cell motility	297	11	5.94	1
GO:0035330	regulation of hippo signaling	43	1	0.86	1
GO:0045930	negative regulation of mitotic cell cycl...	66	1	1.32	1
GO:0071772	response to BMP	49	2	0.98	1
GO:0048332	mesoderm morphogenesis	22	1	0.44	1
GO:0048333	mesodermal cell differentiation	12	1	0.24	1
GO:0006473	protein acetylation	91	2	1.82	1
GO:0071773	cellular response to BMP stimulus	48	2	0.96	1
GO:0071774	response to fibroblast growth factor	31	2	0.62	1
GO:0045934	negative regulation of nucleobase-contai...	318	9	6.36	1
GO:0006475	internal protein amino acid acetylation	87	2	1.74	1
GO:0045935	positive regulation of nucleobase-contai...	465	14	9.3	1
GO:0045937	positive regulation of phosphate metabol...	110	2	2.2	1
GO:0048878	chemical homeostasis	208	3	4.16	1
GO:0019538	protein metabolic process	2046	42	40.9	1
GO:0006479	protein methylation	74	3	1.48	1
GO:0051222	positive regulation of protein transport	36	2	0.72	1
GO:0051223	regulation of protein transport	60	3	1.2	1
GO:1901564	organonitrogen compound metabolic proces...	2506	46	50.1	1
GO:1901565	organonitrogen compound catabolic proces...	385	9	7.7	1
GO:0030865	cortical cytoskeleton organization	57	2	1.14	1
GO:0035966	response to topologically incorrect prot...	39	1	0.78	1
GO:1901566	organonitrogen compound biosynthetic pro...	842	14	16.83	1
GO:0045466	R7 cell differentiation	60	1	1.2	1
GO:0009966	regulation of signal transduction	632	29	12.63	1
GO:0035967	cellular response to topologically incor...	36	1	0.72	1
GO:0008610	lipid biosynthetic process	217	6	4.34	1
GO:0009950	dorsal/ventral axis specification	64	2	1.28	1
GO:0042051	compound eye photoreceptor development	85	2	1.7	1
GO:0048812	neuron projection morphogenesis	398	14	7.96	1
GO:0006412	translation	400	9	8	1
GO:0009953	dorsal/ventral pattern formation	128	4	2.56	1
GO:0050954	sensory perception of mechanical stimulu...	70	2	1.4	1
GO:0044255	cellular lipid metabolic process	336	6	6.72	1
GO:0045595	regulation of cell differentiation	237	6	4.74	1
GO:0045455	ecdysteroid metabolic process	30	1	0.6	1
GO:0030855	epithelial cell differentiation	280	8	5.6	1
GO:0045597	positive regulation of cell differentiat...	104	3	2.08	1
GO:0006417	regulation of translation	134	5	2.68	1
GO:0019058	viral life cycle	25	2	0.5	1
GO:0044281	small molecule metabolic process	652	7	13.03	1
GO:0034641	cellular nitrogen compound metabolic pro...	2346	46	46.9	1
GO:1902742	apoptotic process involved in developmen...	22	1	0.44	1
GO:2000142	regulation of DNA-templated transcriptio...	22	1	0.44	1
GO:0044283	small molecule biosynthetic process	191	5	3.82	1
GO:1902743	regulation of lamellipodium organization	19	1	0.38	1
GO:0006584	catecholamine metabolic process	14	1	0.28	1
GO:2000144	positive regulation of DNA-templated tra...	13	1	0.26	1
GO:2000145	regulation of cell motility	76	1	1.52	1
GO:1902745	positive regulation of lamellipodium org...	11	1	0.22	1
GO:0046785	microtubule polymerization	25	2	0.5	1
GO:0051246	regulation of protein metabolic process	531	13	10.62	1
GO:0032446	protein modification by small protein co...	253	7	5.06	1
GO:0009306	protein secretion	77	1	1.54	1
GO:0009987	cellular process	6326	133	126.47	1
GO:0051247	positive regulation of protein metabolic...	245	9	4.9	1
GO:0052547	regulation of peptidase activity	87	1	1.74	1
GO:2000147	positive regulation of cell motility	54	1	1.08	1
GO:0009308	amine metabolic process	31	1	0.62	1
GO:0051248	negative regulation of protein metabolic...	204	3	4.08	1
GO:0044270	cellular nitrogen compound catabolic pro...	132	1	2.64	1
GO:0044271	cellular nitrogen compound biosynthetic ...	1563	33	31.25	1
GO:0080171	lytic vacuole organization	17	1	0.34	1
GO:0045471	response to ethanol	55	2	1.1	1
GO:0001932	regulation of protein phosphorylation	151	2	3.02	1
GO:0051234	establishment of localization	1617	34	32.33	1
GO:0030334	regulation of cell migration	72	1	1.44	1
GO:0032434	regulation of proteasomal ubiquitin-depe...	39	4	0.78	1
GO:0001934	positive regulation of protein phosphory...	81	2	1.62	1
GO:0051235	maintenance of location	99	3	1.98	1
GO:1901575	organic substance catabolic process	668	13	13.35	1
GO:0030335	positive regulation of cell migration	50	1	1	1
GO:1901576	organic substance biosynthetic process	2665	51	53.28	1
GO:0051236	establishment of RNA localization	89	1	1.78	1
GO:0006576	biogenic amine metabolic process	27	1	0.54	1
GO:0045476	nurse cell apoptotic process	18	1	0.36	1
GO:0042078	germ-line stem cell division	31	1	0.62	1
GO:0051239	regulation of multicellular organismal p...	476	9	9.52	1
GO:0010720	positive regulation of cell development	74	1	1.48	1
GO:0006520	amino acid metabolic process	152	1	3.04	1
GO:0002760	positive regulation of antimicrobial hum...	44	1	0.88	1
GO:0002764	immune response-regulating signaling pat...	42	3	0.84	1
GO:0060429	epithelium development	472	10	9.44	1
GO:0006091	generation of precursor metabolites and ...	197	4	3.94	1
GO:0030951	establishment or maintenance of microtub...	37	2	0.74	1
GO:0042692	muscle cell differentiation	103	3	2.06	1
GO:0019693	ribose phosphate metabolic process	138	1	2.76	1
GO:0071396	cellular response to lipid	38	1	0.76	1
GO:0002757	immune response-activating signaling pat...	40	3	0.8	1
GO:0008298	intracellular mRNA localization	71	3	1.42	1
GO:0006518	peptide metabolic process	476	12	9.52	1
GO:0002758	innate immune response-activating signal...	40	3	0.8	1
GO:0050919	negative chemotaxis	16	1	0.32	1
GO:0002759	regulation of antimicrobial humoral resp...	59	2	1.18	1
GO:0042180	cellular ketone metabolic process	59	2	1.18	1
GO:0000280	nuclear division	216	2	4.32	1
GO:0002780	antibacterial peptide biosynthetic proce...	26	1	0.52	1
GO:0042181	ketone biosynthetic process	30	2	0.6	1
GO:0006401	RNA catabolic process	96	1	1.92	1
GO:0071702	organic substance transport	799	12	15.97	1
GO:0003002	regionalization	411	12	8.22	1
GO:0006402	mRNA catabolic process	77	1	1.54	1
GO:0044242	cellular lipid catabolic process	60	1	1.2	1
GO:0050802	circadian sleep/wake cycle, sleep	34	1	0.68	1
GO:0050803	regulation of synapse structure or activ...	171	5	3.42	1
GO:0006403	RNA localization	154	3	3.08	1
GO:0071704	organic substance metabolic process	4395	78	87.86	1
GO:0050804	modulation of chemical synaptic transmis...	112	3	2.24	1
GO:0002784	regulation of antimicrobial peptide prod...	56	2	1.12	1
GO:0070085	glycosylation	98	2	1.96	1
GO:0071705	nitrogen compound transport	637	9	12.73	1
GO:0006405	RNA export from nucleus	43	1	0.86	1
GO:0003006	developmental process involved in reprod...	701	18	14.01	1
GO:0002786	regulation of antibacterial peptide prod...	26	1	0.52	1
GO:0003007	heart morphogenesis	35	1	0.7	1
GO:0050807	regulation of synapse organization	146	5	2.92	1
GO:0070507	regulation of microtubule cytoskeleton o...	37	1	0.74	1
GO:0003008	system process	575	18	11.5	1
GO:0044248	cellular catabolic process	461	10	9.22	1
GO:0045448	mitotic cell cycle, embryonic	36	1	0.72	1
GO:0009948	anterior/posterior axis specification	107	3	2.14	1
GO:0044249	cellular biosynthetic process	2631	51	52.6	1
GO:0014070	response to organic cyclic compound	113	3	2.26	1
GO:0030832	regulation of actin filament length	48	2	0.96	1
GO:0000272	polysaccharide catabolic process	14	1	0.28	1
GO:0030833	regulation of actin filament polymerizat...	44	1	0.88	1
GO:0032535	regulation of cellular component size	154	3	3.08	1
GO:0080135	regulation of cellular response to stres...	95	1	1.9	1
GO:0002775	antimicrobial peptide production	56	2	1.12	1
GO:0042176	regulation of protein catabolic process	68	5	1.36	1
GO:0044237	cellular metabolic process	3811	74	76.19	1
GO:0002777	antimicrobial peptide biosynthetic proce...	30	1	0.6	1
GO:0044238	primary metabolic process	4151	77	82.99	1
GO:0002778	antibacterial peptide production	26	1	0.52	1
GO:0060438	trachea development	18	1	0.36	1
GO:0071363	cellular response to growth factor stimu...	96	4	1.92	1
GO:0007365	periodic partitioning	41	1	0.82	1
GO:0006066	alcohol metabolic process	89	3	1.78	1
GO:0061726	mitochondrion disassembly	29	2	0.58	1
GO:0042127	regulation of cell population proliferat...	317	3	6.34	1
GO:0048468	cell development	1167	29	23.33	1
GO:0048469	cell maturation	167	5	3.34	1
GO:0007369	gastrulation	60	2	1.2	1
GO:0034250	positive regulation of amide metabolic p...	62	2	1.24	1
GO:0022410	circadian sleep/wake cycle process	37	1	0.74	1
GO:0007350	blastoderm segmentation	165	5	3.3	1
GO:0022411	cellular component disassembly	132	6	2.64	1
GO:0007351	tripartite regional subdivision	98	3	1.96	1
GO:0009451	RNA modification	105	5	2.1	1
GO:0022412	cellular process involved in reproductio...	682	16	13.63	1
GO:0035592	establishment of protein localization to...	79	1	1.58	1
GO:0048592	eye morphogenesis	296	5	5.92	1
GO:0022414	reproductive process	886	23	17.71	1
GO:0043954	cellular component maintenance	24	1	0.48	1
GO:0046394	carboxylic acid biosynthetic process	109	2	2.18	1
GO:0071897	DNA biosynthetic process	49	1	0.98	1
GO:0001558	regulation of cell growth	79	3	1.58	1
GO:0048598	embryonic morphogenesis	195	3	3.9	1
GO:0048599	oocyte development	122	3	2.44	1
GO:0046700	heterocycle catabolic process	132	1	2.64	1
GO:1904580	regulation of intracellular mRNA localiz...	24	1	0.48	1
GO:0032501	multicellular organismal process	2681	70	53.6	1
GO:0014041	regulation of neuron maturation	15	1	0.3	1
GO:0060541	respiratory system development	231	5	4.62	1
GO:0032502	developmental process	2217	57	44.32	1
GO:0006082	organic acid metabolic process	328	2	6.56	1
GO:0014042	positive regulation of neuron maturation	12	1	0.24	1
GO:0008283	cell population proliferation	809	19	16.17	1
GO:0071383	cellular response to steroid hormone sti...	28	1	0.56	1
GO:0032504	multicellular organism reproduction	825	17	16.49	1
GO:0008284	positive regulation of cell population p...	142	2	2.84	1
GO:0097305	response to alcohol	96	4	1.92	1
GO:0097306	cellular response to alcohol	24	1	0.48	1
GO:0007389	pattern specification process	436	12	8.72	1
GO:1901071	glucosamine-containing compound metaboli...	78	1	1.56	1
GO:0071375	cellular response to peptide hormone sti...	77	3	1.54	1
GO:0099536	synaptic signaling	267	7	5.34	1
GO:0048477	oogenesis	478	13	9.56	1
GO:0099537	trans-synaptic signaling	266	7	5.32	1
GO:0001578	microtubule bundle formation	53	1	1.06	1
GO:0006022	aminoglycan metabolic process	86	1	1.72	1
GO:0006163	purine nucleotide metabolic process	144	1	2.88	1
GO:0048563	post-embryonic animal organ morphogenesi...	354	7	7.08	1
GO:0048565	digestive tract development	91	2	1.82	1
GO:0009566	fertilization	24	2	0.48	1
GO:0071867	response to monoamine	15	1	0.3	1
GO:0071868	cellular response to monoamine stimulus	15	1	0.3	1
GO:0048569	post-embryonic animal organ development	414	8	8.28	1
GO:0071869	response to catecholamine	15	1	0.3	1
GO:0071310	cellular response to organic substance	223	7	4.46	1
GO:1902850	microtubule cytoskeleton organization in...	74	1	1.48	1
GO:0043491	phosphatidylinositol 3-kinase/protein ki...	19	1	0.38	1
GO:0140352	export from cell	219	3	4.38	1
GO:0033993	response to lipid	66	2	1.32	1
GO:0018393	internal peptidyl-lysine acetylation	87	2	1.74	1
GO:0008213	protein alkylation	74	3	1.48	1
GO:0018394	peptidyl-lysine acetylation	87	2	1.74	1
GO:0007314	oocyte anterior/posterior axis specifica...	73	3	1.46	1
GO:0045055	regulated exocytosis	67	2	1.34	1
GO:0007315	pole plasm assembly	59	2	1.18	1
GO:0009416	response to light stimulus	124	1	2.48	1
GO:0007316	pole plasm RNA localization	48	2	0.96	1
GO:1901698	response to nitrogen compound	171	5	3.42	1
GO:0008219	cell death	278	4	5.56	1
GO:1901699	cellular response to nitrogen compound	108	5	2.16	1
GO:0006040	amino sugar metabolic process	81	1	1.62	1
GO:0022400	regulation of rhodopsin mediated signali...	15	1	0.3	1
GO:0002700	regulation of production of molecular me...	57	2	1.14	1
GO:0009581	detection of external stimulus	66	1	1.32	1
GO:0002701	negative regulation of production of mol...	12	1	0.24	1
GO:0009582	detection of abiotic stimulus	66	1	1.32	1
GO:0022402	cell cycle process	484	5	9.68	1
GO:0002702	positive regulation of production of mol...	44	1	0.88	1
GO:0048583	regulation of response to stimulus	777	31	15.53	1
GO:0051783	regulation of nuclear division	48	1	0.96	1
GO:0034243	regulation of transcription elongation b...	23	3	0.46	1
GO:0009583	detection of light stimulus	59	1	1.18	1
GO:0022404	molting cycle process	32	3	0.64	1
GO:0048584	positive regulation of response to stimu...	418	17	8.36	1
GO:1901184	regulation of ERBB signaling pathway	37	2	0.74	1
GO:0051784	negative regulation of nuclear division	18	1	0.36	1
GO:0009584	detection of visible light	37	1	0.74	1
GO:0099504	synaptic vesicle cycle	113	3	2.26	1
GO:0048585	negative regulation of response to stimu...	314	15	6.28	1
GO:1901185	negative regulation of ERBB signaling pa...	27	1	0.54	1
GO:0022406	membrane docking	43	1	0.86	1
GO:0045087	innate immune response	158	6	3.16	1
GO:0034248	regulation of amide metabolic process	173	6	3.46	1
GO:0045088	regulation of innate immune response	92	6	1.84	1
GO:0048589	developmental growth	328	10	6.56	1
GO:0034249	negative regulation of amide metabolic p...	66	3	1.32	1
GO:0007349	cellularization	88	2	1.76	1
GO:0071870	cellular response to catecholamine stimu...	15	1	0.3	1
GO:0060070	canonical Wnt signaling pathway	85	5	1.7	1
GO:0043933	protein-containing complex organization	644	19	12.87	1
GO:0016236	macroautophagy	86	6	1.72	1
GO:0019637	organophosphate metabolic process	337	3	6.74	1
GO:0001539	cilium or flagellum-dependent cell motil...	37	2	0.74	1
GO:1901661	quinone metabolic process	14	1	0.28	1
GO:0006661	phosphatidylinositol biosynthetic proces...	56	2	1.12	1
GO:0048522	positive regulation of cellular process	1299	41	25.97	1
GO:1904062	regulation of monoatomic cation transmem...	24	1	0.48	1
GO:0048523	negative regulation of cellular process	1115	34	22.29	1
GO:1901663	quinone biosynthetic process	13	1	0.26	1
GO:0071824	protein-DNA complex organization	228	8	4.56	1
GO:0071826	protein-RNA complex organization	112	3	2.24	1
GO:0046328	regulation of JNK cascade	56	1	1.12	1
GO:0006650	glycerophospholipid metabolic process	99	2	1.98	1
GO:0048511	rhythmic process	139	5	2.78	1
GO:0061351	neural precursor cell proliferation	94	1	1.88	1
GO:0048512	circadian behavior	96	4	1.92	1
GO:0006112	energy reserve metabolic process	27	1	0.54	1
GO:1901652	response to peptide	79	3	1.58	1
GO:0048513	animal organ development	1043	24	20.85	1
GO:1901653	cellular response to peptide	77	3	1.54	1
GO:1901654	response to ketone	42	2	0.84	1
GO:0048515	spermatid differentiation	84	1	1.68	1
GO:1901655	cellular response to ketone	16	1	0.32	1
GO:0051716	cellular response to stimulus	1818	50	36.34	1
GO:0055057	neuroblast division	39	1	0.78	1
GO:0045017	glycerolipid biosynthetic process	84	2	1.68	1
GO:0048518	positive regulation of biological proces...	1451	47	29.01	1
GO:0048519	negative regulation of biological proces...	1218	35	24.35	1
GO:0055059	asymmetric neuroblast division	36	1	0.72	1
GO:0071840	cellular component organization or bioge...	2423	56	48.44	1
GO:0015980	energy derivation by oxidation of organi...	134	1	2.68	1
GO:0007300	ovarian nurse cell to oocyte transport	31	2	0.62	1
GO:2000241	regulation of reproductive process	97	3	1.94	1
GO:0033301	cell cycle comprising mitosis without cy...	24	1	0.48	1
GO:0008202	steroid metabolic process	44	2	0.88	1
GO:0044782	cilium organization	117	4	2.34	1
GO:2000243	positive regulation of reproductive proc...	58	1	1.16	1
GO:0065003	protein-containing complex assembly	441	9	8.82	1
GO:0010883	regulation of lipid storage	42	1	0.84	1
GO:0045184	establishment of protein localization	455	8	9.1	1
GO:0065004	protein-DNA complex assembly	76	1	1.52	1
GO:0044784	metaphase/anaphase transition of cell cy...	32	1	0.64	1
GO:0001505	regulation of neurotransmitter levels	99	2	1.98	1
GO:0045185	maintenance of protein location	30	1	0.6	1
GO:0071985	multivesicular body sorting pathway	25	1	0.5	1
GO:0097485	neuron projection guidance	255	10	5.1	1
GO:0048545	response to steroid hormone	28	1	0.56	1
GO:0055086	nucleobase-containing small molecule met...	212	1	4.24	1
GO:0007306	egg chorion assembly	73	1	1.46	1
GO:0070646	protein modification by small protein re...	59	3	1.18	1
GO:0032006	regulation of TOR signaling	48	2	0.96	1
GO:0048546	digestive tract morphogenesis	60	1	1.2	1
GO:0065007	biological regulation	3614	90	72.25	1
GO:0045047	protein targeting to ER	23	1	0.46	1
GO:0070647	protein modification by small protein co...	311	10	6.22	1
GO:0032007	negative regulation of TOR signaling	17	1	0.34	1
GO:0065008	regulation of biological quality	822	14	16.43	1
GO:0055088	lipid homeostasis	66	2	1.32	1
GO:0046348	amino sugar catabolic process	10	1	0.2	1
GO:0007308	oocyte construction	113	3	2.26	1
GO:0032008	positive regulation of TOR signaling	31	1	0.62	1
GO:0065009	regulation of molecular function	584	10	11.68	1
GO:0007309	oocyte axis specification	109	3	2.18	1
GO:0044770	cell cycle phase transition	134	1	2.68	1
GO:0044772	mitotic cell cycle phase transition	105	1	2.1	1
GO:0099172	presynapse organization	45	3	0.9	1
GO:0043473	pigmentation	84	3	1.68	1
GO:0060033	anatomical structure regression	54	1	1.08	1
GO:0099173	postsynapse organization	27	3	0.54	1
GO:0099174	regulation of presynapse organization	26	3	0.52	1
GO:0048534	hematopoietic or lymphoid organ developm...	57	2	1.14	1
GO:1901135	carbohydrate derivative metabolic proces...	418	5	8.36	1
GO:0002376	immune system process	305	9	6.1	1
GO:0010876	lipid localization	124	4	2.48	1
GO:1901136	carbohydrate derivative catabolic proces...	37	1	0.74	1
GO:1901137	carbohydrate derivative biosynthetic pro...	247	2	4.94	1
GO:0099177	regulation of trans-synaptic signaling	112	3	2.24	1
GO:0006139	nucleobase-containing compound metabolic...	1997	41	39.92	1
GO:0060179	male mating behavior	48	2	0.96	1
GO:0098722	asymmetric stem cell division	19	1	0.38	1
GO:0046822	regulation of nucleocytoplasmic transpor...	30	2	0.6	1
GO:0045664	regulation of neuron differentiation	73	3	1.46	1
GO:0010965	regulation of mitotic sister chromatid s...	24	1	0.48	1
GO:0061326	renal tubule development	51	1	1.02	1
GO:0098727	maintenance of cell number	93	4	1.86	1
GO:0048067	cuticle pigmentation	20	2	0.4	1
GO:0098728	germline stem cell asymmetric division	17	1	0.34	1
GO:0006629	lipid metabolic process	436	8	8.72	1
GO:0035069	larval midgut histolysis	26	1	0.52	1
GO:0040029	epigenetic regulation of gene expression	48	1	0.96	1
GO:0030510	regulation of BMP signaling pathway	36	2	0.72	1
GO:0043410	positive regulation of MAPK cascade	63	1	1.26	1
GO:0040011	locomotion	203	5	4.06	1
GO:0099111	microtubule-based transport	85	1	1.7	1
GO:0035051	cardiocyte differentiation	24	1	0.48	1
GO:0043412	macromolecule modification	1282	34	25.63	1
GO:0006612	protein targeting to membrane	34	1	0.68	1
GO:0006613	cotranslational protein targeting to mem...	14	1	0.28	1
GO:0043413	macromolecule glycosylation	94	2	1.88	1
GO:0048193	Golgi vesicle transport	136	1	2.72	1
GO:0042254	ribosome biogenesis	204	1	4.08	1
GO:0043414	macromolecule methylation	129	5	2.58	1
GO:1901615	organic hydroxy compound metabolic proce...	151	4	3.02	1
GO:0071495	cellular response to endogenous stimulus	233	10	4.66	1
GO:0009056	catabolic process	831	18	16.61	1
GO:0071496	cellular response to external stimulus	86	4	1.72	1
GO:0010817	regulation of hormone levels	81	2	1.62	1
GO:0009057	macromolecule catabolic process	408	11	8.16	1
GO:0030097	hemopoiesis	78	1	1.56	1
GO:0009058	biosynthetic process	2679	51	53.56	1
GO:0007498	mesoderm development	66	1	1.32	1
GO:0046958	nonassociative learning	14	1	0.28	1
GO:0009059	macromolecule biosynthetic process	2241	46	44.8	1
GO:0051701	biological process involved in interacti...	18	2	0.36	1
GO:0032101	regulation of response to external stimu...	191	8	3.82	1
GO:0097581	lamellipodium organization	23	1	0.46	1
GO:0006641	triglyceride metabolic process	34	1	0.68	1
GO:0098742	cell-cell adhesion via plasma-membrane a...	50	5	1	1
GO:0035082	axoneme assembly	41	1	0.82	1
GO:0032103	positive regulation of response to exter...	107	5	2.14	1
GO:0099003	vesicle-mediated transport in synapse	113	3	2.26	1
GO:0006643	membrane lipid metabolic process	83	2	1.66	1
GO:0006644	phospholipid metabolic process	135	2	2.7	1
GO:0048085	adult chitin-containing cuticle pigmenta...	13	2	0.26	1
GO:0071806	protein transmembrane transport	39	1	0.78	1
GO:0051707	response to other organism	288	10	5.76	1
GO:0046847	filopodium assembly	42	1	0.84	1
GO:0035088	establishment or maintenance of apical/b...	35	1	0.7	1
GO:0048070	regulation of developmental pigmentation	24	2	0.48	1
GO:0010970	transport along microtubule	81	1	1.62	1
GO:0006631	fatty acid metabolic process	109	2	2.18	1
GO:0009072	aromatic amino acid metabolic process	18	1	0.36	1
GO:0030534	adult behavior	134	6	2.68	1
GO:0043434	response to peptide hormone	79	3	1.58	1
GO:0097435	supramolecular fiber organization	237	7	4.74	1
GO:0010975	regulation of neuron projection developm...	101	1	2.02	1
GO:0043436	oxoacid metabolic process	327	2	6.54	1
GO:0006638	neutral lipid metabolic process	44	1	0.88	1
GO:0048079	regulation of cuticle pigmentation	13	2	0.26	1
GO:0006639	acylglycerol metabolic process	44	1	0.88	1
GO:0019220	regulation of phosphate metabolic proces...	220	2	4.4	1
GO:0009161	ribonucleoside monophosphate metabolic p...	33	1	0.66	1
GO:0019222	regulation of metabolic process	1738	43	34.75	1
GO:0034762	regulation of transmembrane transport	44	1	0.88	1
GO:0055123	digestive system development	91	2	1.82	1
GO:0048024	regulation of mRNA splicing, via spliceo...	88	6	1.76	1
GO:0034764	positive regulation of transmembrane tra...	18	1	0.36	1
GO:0034765	regulation of monoatomic ion transmembra...	41	1	0.82	1
GO:0035166	post-embryonic hemopoiesis	43	1	0.86	1
GO:0001667	ameboidal-type cell migration	166	5	3.32	1
GO:0060627	regulation of vesicle-mediated transport	105	3	2.1	1
GO:0010927	cellular component assembly involved in ...	137	3	2.74	1
GO:0035167	larval lymph gland hemopoiesis	43	1	0.86	1
GO:0034767	positive regulation of monoatomic ion tr...	17	1	0.34	1
GO:0035168	larval lymph gland hemocyte differentiat...	22	1	0.44	1
GO:0007450	dorsal/ventral pattern formation, imagin...	50	2	1	1
GO:0045610	regulation of hemocyte differentiation	18	1	0.36	1
GO:0007593	chitin-based cuticle sclerotization	17	2	0.34	1
GO:0036314	response to sterol	39	2	0.78	1
GO:0001654	eye development	361	7	7.22	1
GO:0036315	cellular response to sterol	16	1	0.32	1
GO:0031396	regulation of protein ubiquitination	33	1	0.66	1
GO:0019216	regulation of lipid metabolic process	40	1	0.8	1
GO:0018958	phenol-containing compound metabolic pro...	56	1	1.12	1
GO:0010498	proteasomal protein catabolic process	185	5	3.7	1
GO:0031399	regulation of protein modification proce...	257	4	5.14	1
GO:0048699	generation of neurons	746	20	14.91	1
GO:0019219	regulation of nucleobase-containing comp...	1034	28	20.67	1
GO:0012501	programmed cell death	272	4	5.44	1
GO:0040001	establishment of mitotic spindle localiz...	25	1	0.5	1
GO:0055001	muscle cell development	61	2	1.22	1
GO:0071482	cellular response to light stimulus	35	1	0.7	1
GO:0055002	striated muscle cell development	57	2	1.14	1
GO:0099643	signal release from synapse	93	2	1.86	1
GO:0043543	protein acylation	106	2	2.12	1
GO:1902903	regulation of supramolecular fiber organ...	93	3	1.86	1
GO:0061844	antimicrobial humoral immune response me...	56	2	1.12	1
GO:1902904	negative regulation of supramolecular fi...	28	1	0.56	1
GO:0017145	stem cell division	41	1	0.82	1
GO:1901605	alpha-amino acid metabolic process	99	1	1.98	1
GO:0006605	protein targeting	103	1	2.06	1
GO:0070286	axonemal dynein complex assembly	21	1	0.42	1
GO:0040007	growth	397	13	7.94	1
GO:0062207	regulation of pattern recognition recept...	22	3	0.44	1
GO:0040008	regulation of growth	282	9	5.64	1
GO:0010948	negative regulation of cell cycle proces...	85	1	1.7	1
GO:0043408	regulation of MAPK cascade	103	2	2.06	1
GO:0030509	BMP signaling pathway	48	2	0.96	1
GO:0043549	regulation of kinase activity	154	2	3.08	1
GO:0043409	negative regulation of MAPK cascade	36	1	0.72	1
GO:0002831	regulation of response to biotic stimulu...	133	6	2.66	1
GO:0030071	regulation of mitotic metaphase/anaphase...	28	1	0.56	1
GO:0035171	lamellocyte differentiation	14	1	0.28	1
GO:0035172	hemocyte proliferation	38	1	0.76	1
GO:0002832	negative regulation of response to bioti...	41	3	0.82	1
GO:0007472	wing disc morphogenesis	261	6	5.22	1
GO:0002833	positive regulation of response to bioti...	96	5	1.92	1
GO:0007478	leg disc morphogenesis	73	2	1.46	1
GO:0071478	cellular response to radiation	48	1	0.96	1
GO:0007560	imaginal disc morphogenesis	354	7	7.08	1
GO:0035120	post-embryonic appendage morphogenesis	291	7	5.82	1
GO:0002920	regulation of humoral immune response	60	2	1.2	1
GO:0051321	meiotic cell cycle	165	1	3.3	1
GO:0046461	neutral lipid catabolic process	13	1	0.26	1
GO:0002921	negative regulation of humoral immune re...	15	1	0.3	1
GO:0043062	extracellular structure organization	64	1	1.28	1
GO:0030162	regulation of proteolysis	146	4	2.92	1
GO:0002922	positive regulation of humoral immune re...	44	1	0.88	1
GO:0007423	sensory organ development	436	8	8.72	1
GO:0043063	intercellular bridge organization	15	1	0.3	1
GO:0030163	protein catabolic process	277	8	5.54	1
GO:0009123	nucleoside monophosphate metabolic proce...	37	1	0.74	1
GO:0046464	acylglycerol catabolic process	13	1	0.26	1
GO:0009126	purine nucleoside monophosphate metaboli...	21	1	0.42	1
GO:0048666	neuron development	551	17	11.02	1
GO:0043067	regulation of programmed cell death	189	4	3.78	1
GO:0046467	membrane lipid biosynthetic process	65	1	1.3	1
GO:0048667	cell morphogenesis involved in neuron di...	396	14	7.92	1
GO:0010467	gene expression	2036	43	40.7	1
GO:1990928	response to amino acid starvation	15	2	0.3	1
GO:0043068	positive regulation of programmed cell d...	67	1	1.34	1
GO:0034728	nucleosome organization	32	1	0.64	1
GO:0010468	regulation of gene expression	1236	34	24.71	1
GO:0030029	actin filament-based process	274	7	5.48	1
GO:0043069	negative regulation of programmed cell d...	97	2	1.94	1
GO:0030010	establishment of cell polarity	55	1	1.1	1
GO:0010591	regulation of lamellipodium assembly	18	1	0.36	1
GO:1905952	regulation of lipid localization	30	1	0.6	1
GO:0061912	selective autophagy	22	1	0.44	1
GO:0009653	anatomical structure morphogenesis	1287	31	25.73	1
GO:0022613	ribonucleoprotein complex biogenesis	273	4	5.46	1
GO:1905953	negative regulation of lipid localizatio...	11	1	0.22	1
GO:0010453	regulation of cell fate commitment	30	1	0.6	1
GO:0060294	cilium movement involved in cell motilit...	30	2	0.6	1
GO:0035114	imaginal disc-derived appendage morphoge...	297	7	5.94	1
GO:0030155	regulation of cell adhesion	45	1	0.9	1
GO:0007416	synapse assembly	163	5	3.26	1
GO:0050657	nucleic acid transport	88	1	1.76	1
GO:0007417	central nervous system development	248	5	4.96	1
GO:0009117	nucleotide metabolic process	175	1	3.5	1
GO:0071417	cellular response to organonitrogen comp...	106	5	2.12	1
GO:0050658	RNA transport	88	1	1.76	1
GO:1905818	regulation of chromosome separation	24	1	0.48	1
GO:0022618	protein-RNA complex assembly	109	3	2.18	1
GO:0061919	process utilizing autophagic mechanism	179	9	3.58	1
GO:0032259	methylation	146	5	2.92	1
GO:1905819	negative regulation of chromosome separa...	14	1	0.28	1
GO:0006259	DNA metabolic process	329	5	6.58	1
GO:0050000	chromosome localization	22	1	0.44	1
GO:0001101	response to acid chemical	21	1	0.42	1
GO:0030041	actin filament polymerization	48	1	0.96	1
GO:0097502	mannosylation	20	2	0.4	1
GO:0046903	secretion	228	3	4.56	1
GO:0002803	positive regulation of antibacterial pep...	22	1	0.44	1
GO:0007444	imaginal disc development	503	11	10.06	1
GO:0050684	regulation of mRNA processing	96	6	1.92	1
GO:0051345	positive regulation of hydrolase activit...	171	6	3.42	1
GO:0002805	regulation of antimicrobial peptide bios...	30	1	0.6	1
GO:0046486	glycerolipid metabolic process	136	3	2.72	1
GO:0007446	imaginal disc growth	52	1	1.04	1
GO:0043087	regulation of GTPase activity	140	5	2.8	1
GO:0051347	positive regulation of transferase activ...	100	2	2	1
GO:0002807	positive regulation of antimicrobial pep...	26	1	0.52	1
GO:0007447	imaginal disc pattern formation	97	4	1.94	1
GO:0002808	regulation of antibacterial peptide bios...	26	1	0.52	1
GO:0046488	phosphatidylinositol metabolic process	74	2	1.48	1
GO:0007448	anterior/posterior pattern specification...	22	1	0.44	1
GO:0030030	cell projection organization	617	19	12.33	1
GO:0032271	regulation of protein polymerization	52	2	1.04	1
GO:0030031	cell projection assembly	174	6	3.48	1
GO:0032272	negative regulation of protein polymeriz...	18	1	0.36	1
GO:0030032	lamellipodium assembly	22	1	0.44	1
GO:0046474	glycerophospholipid biosynthetic process	71	2	1.42	1
GO:0051336	regulation of hydrolase activity	271	6	5.42	1
GO:0030177	positive regulation of Wnt signaling pat...	49	2	0.98	1
GO:0006277	DNA amplification	22	1	0.44	1
GO:0051338	regulation of transferase activity	176	2	3.52	1
GO:0030178	negative regulation of Wnt signaling pat...	37	3	0.74	1
GO:0060260	regulation of transcription initiation b...	22	1	0.44	1
GO:0051960	regulation of nervous system development	187	3	3.74	1
GO:0051961	negative regulation of nervous system de...	76	2	1.52	1
GO:0043161	proteasome-mediated ubiquitin-dependent ...	175	5	3.5	1
GO:0010562	positive regulation of phosphorus metabo...	110	2	2.2	1
GO:0031323	regulation of cellular metabolic process	1579	40	31.57	1
GO:0051963	regulation of synapse assembly	110	3	2.2	1
GO:0031324	negative regulation of cellular metaboli...	615	18	12.29	1
GO:0051964	negative regulation of synapse assembly	39	2	0.78	1
GO:0010564	regulation of cell cycle process	177	2	3.54	1
GO:0031325	positive regulation of cellular metaboli...	708	19	14.15	1
GO:0031326	regulation of cellular biosynthetic proc...	1271	35	25.41	1
GO:0009628	response to abiotic stimulus	338	4	6.76	1
GO:0031328	positive regulation of cellular biosynth...	544	17	10.88	1
GO:0007528	neuromuscular junction development	167	5	3.34	1
GO:0031329	regulation of cellular catabolic process	154	6	3.08	1
GO:0009611	response to wounding	107	3	2.14	1
GO:0030111	regulation of Wnt signaling pathway	89	5	1.78	1
GO:0007091	metaphase/anaphase transition of mitotic...	32	1	0.64	1
GO:0007093	mitotic cell cycle checkpoint signaling	49	1	0.98	1
GO:0060255	regulation of macromolecule metabolic pr...	1610	38	32.19	1
GO:0005996	monosaccharide metabolic process	51	1	1.02	1
GO:0010556	regulation of macromolecule biosynthetic...	1252	34	25.03	1
GO:0007517	muscle organ development	85	1	1.7	1
GO:0010557	positive regulation of macromolecule bio...	527	17	10.54	1
GO:0010558	negative regulation of macromolecule bio...	492	14	9.84	1
GO:1902099	regulation of metaphase/anaphase transit...	28	1	0.56	1
GO:0021700	developmental maturation	195	8	3.9	1
GO:0000380	alternative mRNA splicing, via spliceoso...	81	6	1.62	1
GO:0009100	glycoprotein metabolic process	123	3	2.46	1
GO:0051301	cell division	256	3	5.12	1
GO:2001141	regulation of RNA biosynthetic process	856	23	17.11	1
GO:0009101	glycoprotein biosynthetic process	103	2	2.06	1
GO:0030001	metal ion transport	183	3	3.66	1
GO:0070201	regulation of establishment of protein l...	63	3	1.26	1
GO:0051302	regulation of cell division	32	1	0.64	1
GO:0051303	establishment of chromosome localization	18	1	0.36	1
GO:0022603	regulation of anatomical structure morph...	146	1	2.92	1
GO:0051983	regulation of chromosome segregation	36	1	0.72	1
GO:0044344	cellular response to fibroblast growth f...	31	2	0.62	1
GO:0060284	regulation of cell development	148	3	2.96	1
GO:0090304	nucleic acid metabolic process	1789	40	35.77	1
GO:0022604	regulation of cell morphogenesis	68	1	1.36	1
GO:0051304	chromosome separation	37	1	0.74	1
GO:0031344	regulation of cell projection organizati...	138	2	2.76	1
GO:0060285	cilium-dependent cell motility	37	2	0.74	1
GO:0007405	neuroblast proliferation	86	1	1.72	1
GO:0051985	negative regulation of chromosome segreg...	14	1	0.28	1
GO:0031345	negative regulation of cell projection o...	17	1	0.34	1
GO:0048646	anatomical structure formation involved ...	442	9	8.84	1
GO:1903706	regulation of hemopoiesis	11	1	0.22	1
GO:0051306	mitotic sister chromatid separation	27	1	0.54	1
GO:0031346	positive regulation of cell projection o...	72	2	1.44	1
GO:0022607	cellular component assembly	1053	25	21.05	1
GO:0071407	cellular response to organic cyclic comp...	52	2	1.04	1
GO:0035107	appendage morphogenesis	299	7	5.98	1
GO:0031347	regulation of defense response	135	6	2.7	1
GO:0140448	signaling receptor ligand precursor proc...	12	1	0.24	1
GO:0031348	negative regulation of defense response	43	3	0.86	1
GO:0007409	axonogenesis	300	10	6	1
GO:1905809	negative regulation of synapse organizat...	39	2	0.78	1
GO:0031349	positive regulation of defense response	96	5	1.92	1
GO:0043170	macromolecule metabolic process	3593	70	71.83	1
GO:0007530	sex determination	29	2	0.58	1
GO:0031330	negative regulation of cellular cataboli...	32	3	0.64	1
GO:1902531	regulation of intracellular signal trans...	295	10	5.9	1
GO:0031331	positive regulation of cellular cataboli...	77	3	1.54	1
GO:1902533	positive regulation of intracellular sig...	154	2	3.08	1
GO:0031333	negative regulation of protein-containin...	21	1	0.42	1
GO:0031334	positive regulation of protein-containin...	26	1	0.52	1
GO:0000375	RNA splicing, via transesterification re...	237	8	4.74	1
GO:0009636	response to toxic substance	53	1	1.06	1
GO:0098876	vesicle-mediated transport to the plasma...	55	3	1.1	1
GO:0000377	RNA splicing, via transesterification re...	237	8	4.74	1
GO:0048638	regulation of developmental growth	205	6	4.1	1
GO:0048639	positive regulation of developmental gro...	90	1	1.8	1
GO:0008361	regulation of cell size	95	1	1.9	1
GO:0061564	axon development	312	10	6.24	1
GO:0036465	synaptic vesicle recycling	47	2	0.94	1
GO:0038127	ERBB signaling pathway	58	3	1.16	1
GO:0045229	external encapsulating structure organiz...	119	1	2.38	1
GO:1903350	response to dopamine	15	1	0.3	1
GO:0019751	polyol metabolic process	38	1	0.76	1
GO:0019752	carboxylic acid metabolic process	324	2	6.48	1
GO:0098813	nuclear chromosome segregation	138	2	2.76	1
GO:0051493	regulation of cytoskeleton organization	132	4	2.64	1
GO:0008354	germ cell migration	36	1	0.72	1
GO:0051494	negative regulation of cytoskeleton orga...	30	1	0.6	1
GO:0035295	tube development	210	2	4.2	1
GO:0008356	asymmetric cell division	91	2	1.82	1
GO:0045216	cell-cell junction organization	79	3	1.58	1
GO:0008358	maternal determination of anterior/poste...	75	3	1.5	1
GO:0072359	circulatory system development	93	2	1.86	1
GO:0033500	carbohydrate homeostasis	48	1	0.96	1
GO:0030100	regulation of endocytosis	60	2	1.2	1
GO:0002440	production of molecular mediator of immu...	57	2	1.14	1
GO:0005980	glycogen catabolic process	13	1	0.26	1
GO:0008380	RNA splicing	256	9	5.12	1
GO:0009605	response to external stimulus	589	18	11.78	1
GO:0120305	regulation of pigmentation	24	2	0.48	1
GO:0140546	defense response to symbiont	35	1	0.7	1
GO:0009607	response to biotic stimulus	288	10	5.76	1
GO:0007507	heart development	89	2	1.78	1
GO:0007088	regulation of mitotic nuclear division	45	1	0.9	1
GO:0048609	multicellular organismal reproductive pr...	700	15	13.99	1
GO:0046530	photoreceptor cell differentiation	203	2	4.06	1
GO:0005976	polysaccharide metabolic process	34	1	0.68	1
GO:0005977	glycogen metabolic process	27	1	0.54	1
GO:1903320	regulation of protein modification by sm...	39	1	0.78	1
GO:0002520	immune system development	57	2	1.14	1
GO:1903322	positive regulation of protein modificat...	19	1	0.38	1
GO:0007163	establishment or maintenance of cell pol...	185	5	3.7	1
GO:0035264	multicellular organism growth	43	2	0.86	1
GO:0007164	establishment of tissue polarity	93	1	1.86	1
GO:0019725	cellular homeostasis	185	5	3.7	1
GO:0061525	hindgut development	50	1	1	1
GO:0009266	response to temperature stimulus	94	3	1.88	1
GO:0007167	enzyme-linked receptor protein signaling...	245	8	4.9	1
GO:0007028	cytoplasm organization	66	2	1.32	1
GO:0035268	protein mannosylation	12	2	0.24	1
GO:0007169	transmembrane receptor protein tyrosine ...	187	6	3.74	1
GO:0031929	TOR signaling	58	2	1.16	1
GO:0034329	cell junction assembly	216	8	4.32	1
GO:0007010	cytoskeleton organization	552	14	11.04	1
GO:0009251	glucan catabolic process	14	1	0.28	1
GO:1903311	regulation of mRNA metabolic process	130	6	2.6	1
GO:0071692	protein localization to extracellular re...	81	1	1.62	1
GO:0006793	phosphorus metabolic process	866	16	17.31	1
GO:0140053	mitochondrial gene expression	124	1	2.48	1
GO:0007154	cell communication	1671	50	33.41	1
GO:0007155	cell adhesion	176	6	3.52	1
GO:0140056	organelle localization by membrane tethe...	43	1	0.86	1
GO:0090596	sensory organ morphogenesis	296	5	5.92	1
GO:0098916	anterograde trans-synaptic signaling	264	7	5.28	1
GO:0000956	nuclear-transcribed mRNA catabolic proce...	60	1	1.2	1
GO:0007017	microtubule-based process	415	8	8.3	1
GO:0002097	tRNA wobble base modification	18	1	0.36	1
GO:0033157	regulation of intracellular protein tran...	28	2	0.56	1
GO:0007018	microtubule-based movement	175	3	3.5	1
GO:0009259	ribonucleotide metabolic process	135	1	2.7	1
GO:0000959	mitochondrial RNA metabolic process	27	1	0.54	1
GO:0000819	sister chromatid segregation	110	2	2.2	1
GO:0042742	defense response to bacterium	137	6	2.74	1
GO:0035282	segmentation	205	5	4.1	1
GO:0007043	cell-cell junction assembly	61	3	1.22	1
GO:0033043	regulation of organelle organization	264	6	5.28	1
GO:0046503	glycerolipid catabolic process	15	1	0.3	1
GO:0033044	regulation of chromosome organization	56	1	1.12	1
GO:0042745	circadian sleep/wake cycle	44	1	0.88	1
GO:0048285	organelle fission	230	2	4.6	1
GO:0033045	regulation of sister chromatid segregati...	34	1	0.68	1
GO:0010506	regulation of autophagy	105	6	2.1	1
GO:0033046	negative regulation of sister chromatid ...	14	1	0.28	1
GO:0033047	regulation of mitotic sister chromatid s...	16	1	0.32	1
GO:0019748	secondary metabolic process	69	1	1.38	1
GO:0007188	adenylate cyclase-modulating G protein-c...	35	1	0.7	1
GO:0008348	negative regulation of antimicrobial hum...	14	1	0.28	1
GO:0033048	negative regulation of mitotic sister ch...	14	1	0.28	1
GO:0007049	cell cycle	653	11	13.05	1
GO:0042749	regulation of circadian sleep/wake cycle	40	1	0.8	1
GO:0051489	regulation of filopodium assembly	36	1	0.72	1
GO:0034330	cell junction organization	329	13	6.58	1
GO:0072330	monocarboxylic acid biosynthetic process	61	2	1.22	1
GO:0019730	antimicrobial humoral response	65	2	1.3	1
GO:0016331	morphogenesis of embryonic epithelium	106	2	2.12	1
GO:0019731	antibacterial humoral response	30	1	0.6	1
GO:0034331	cell junction maintenance	19	1	0.38	1
GO:0043632	modification-dependent macromolecule cat...	247	7	4.94	1
GO:0035272	exocrine system development	99	1	1.98	1
GO:0034332	adherens junction organization	34	1	0.68	1
GO:0071173	spindle assembly checkpoint signaling	14	1	0.28	1
GO:0007033	vacuole organization	53	2	1.06	1
GO:0016333	morphogenesis of follicular epithelium	48	4	0.96	1
GO:0071174	mitotic spindle checkpoint signaling	14	1	0.28	1
GO:0033036	macromolecule localization	838	20	16.75	1
GO:0007178	transmembrane receptor protein serine/th...	55	2	1.1	1
GO:0048278	vesicle docking	37	1	0.74	1
GO:0061061	muscle structure development	204	3	4.08	1
GO:0023061	signal release	131	2	2.62	1
GO:0150063	visual system development	361	7	7.22	1
GO:1900424	regulation of defense response to bacter...	44	3	0.88	1
GO:0002064	epithelial cell development	231	8	4.62	1
GO:1900425	negative regulation of defense response ...	18	2	0.36	1
GO:0046165	alcohol biosynthetic process	42	2	0.84	1
GO:1900426	positive regulation of defense response ...	26	1	0.52	1
GO:0070727	cellular macromolecule localization	684	17	13.67	1
GO:0034968	histone lysine methylation	47	3	0.94	1
GO:0140029	exocytic process	44	2	0.88	1
GO:0000910	cytokinesis	99	1	1.98	1
GO:0035210	prepupal development	17	2	0.34	1
GO:0023051	regulation of signaling	737	32	14.73	1
GO:2001251	negative regulation of chromosome organi...	18	1	0.36	1
GO:0023052	signaling	1625	48	32.49	1
GO:0018193	peptidyl-amino acid modification	353	5	7.06	1
GO:0140013	meiotic nuclear division	111	1	2.22	1
GO:0006753	nucleoside phosphate metabolic process	177	1	3.54	1
GO:0140694	non-membrane-bounded organelle assembly	192	2	3.84	1
GO:0140014	mitotic nuclear division	126	2	2.52	1
GO:0060795	cell fate commitment involved in formati...	16	1	0.32	1
GO:0035216	haltere disc development	14	1	0.28	1
GO:0023056	positive regulation of signaling	360	14	7.2	1
GO:0061057	peptidoglycan recognition protein signal...	35	3	0.7	1
GO:0023057	negative regulation of signaling	298	14	5.96	1
GO:0035218	leg disc development	89	2	1.78	1
GO:1902680	positive regulation of RNA biosynthetic ...	409	14	8.18	1
GO:0043603	amide metabolic process	550	12	11	1
GO:0032784	regulation of DNA-templated transcriptio...	29	3	0.58	1
GO:0043604	amide biosynthetic process	468	11	9.36	1
GO:0007005	mitochondrion organization	168	2	3.36	1
GO:0032786	positive regulation of DNA-templated tra...	22	3	0.44	1
GO:0008306	associative learning	48	2	0.96	1
GO:0032787	monocarboxylic acid metabolic process	154	2	3.08	1
GO:0051588	regulation of neurotransmitter transport	23	1	0.46	1
GO:0048232	male gamete generation	214	1	4.28	1
GO:0010033	response to organic substance	403	10	8.06	1
GO:0033674	positive regulation of kinase activity	90	2	1.8	1
GO:0032774	RNA biosynthetic process	929	23	18.57	1
GO:0198738	cell-cell signaling by wnt	125	5	2.5	1
GO:0035239	tube morphogenesis	153	1	3.06	1
GO:1902679	negative regulation of RNA biosynthetic ...	285	8	5.7	1
GO:0000002	mitochondrial genome maintenance	11	0	0.22	1
GO:0000027	ribosomal large subunit assembly	22	0	0.44	1
GO:0000028	ribosomal small subunit assembly	13	0	0.26	1
GO:0000054	ribosomal subunit export from nucleus	12	0	0.24	1
GO:0000076	DNA replication checkpoint signaling	17	0	0.34	1
GO:0000077	DNA damage checkpoint signaling	35	0	0.7	1
GO:0000079	regulation of cyclin-dependent protein s...	27	0	0.54	1
GO:0000082	G1/S transition of mitotic cell cycle	30	0	0.6	1
GO:0000086	G2/M transition of mitotic cell cycle	35	0	0.7	1
GO:0000096	sulfur amino acid metabolic process	13	0	0.26	1
GO:0000097	sulfur amino acid biosynthetic process	10	0	0.2	1
GO:0000212	meiotic spindle organization	27	0	0.54	1
GO:0000266	mitochondrial fission	12	0	0.24	1
GO:0000271	polysaccharide biosynthetic process	14	0	0.28	1
GO:0000281	mitotic cytokinesis	56	0	1.12	1
GO:0000288	nuclear-transcribed mRNA catabolic proce...	24	0	0.48	1
GO:0000289	nuclear-transcribed mRNA poly(A) tail sh...	14	0	0.28	1
GO:0000291	nuclear-transcribed mRNA catabolic proce...	10	0	0.2	1
GO:0000387	spliceosomal snRNP assembly	19	0	0.38	1
GO:0000460	maturation of 5.8S rRNA	24	0	0.48	1
GO:0000462	maturation of SSU-rRNA from tricistronic...	25	0	0.5	1
GO:0000463	maturation of LSU-rRNA from tricistronic...	12	0	0.24	1
GO:0000466	maturation of 5.8S rRNA from tricistroni...	15	0	0.3	1
GO:0000470	maturation of LSU-rRNA	25	0	0.5	1
GO:0000723	telomere maintenance	26	0	0.52	1
GO:0000724	double-strand break repair via homologou...	55	0	1.1	1
GO:0000725	recombinational repair	55	0	1.1	1
GO:0000727	double-strand break repair via break-ind...	12	0	0.24	1
GO:0000731	DNA synthesis involved in DNA repair	10	0	0.2	1
GO:0000768	syncytium formation by plasma membrane f...	32	0	0.64	1
GO:0000912	assembly of actomyosin apparatus involve...	15	0	0.3	1
GO:0000915	actomyosin contractile ring assembly	14	0	0.28	1
GO:0000916	actomyosin contractile ring contraction	10	0	0.2	1
GO:0000963	mitochondrial RNA processing	13	0	0.26	1
GO:0000966	RNA 5'-end processing	11	0	0.22	1
GO:0001508	action potential	15	0	0.3	1
GO:0001523	retinoid metabolic process	14	0	0.28	1
GO:0001666	response to hypoxia	45	0	0.9	1
GO:0001676	long-chain fatty acid metabolic process	22	0	0.44	1
GO:0001737	establishment of imaginal disc-derived w...	23	0	0.46	1
GO:0001752	compound eye photoreceptor fate commitme...	72	0	1.44	1
GO:0001763	morphogenesis of a branching structure	54	0	1.08	1
GO:0001894	tissue homeostasis	54	0	1.08	1
GO:0001895	retina homeostasis	18	0	0.36	1
GO:0001933	negative regulation of protein phosphory...	51	0	1.02	1
GO:0002027	regulation of heart rate	12	0	0.24	1
GO:0002052	positive regulation of neuroblast prolif...	24	0	0.48	1
GO:0002065	columnar/cuboidal epithelial cell differ...	14	0	0.28	1
GO:0002168	instar larval development	64	0	1.28	1
GO:0002237	response to molecule of bacterial origin	13	0	0.26	1
GO:0002251	organ or tissue specific immune response	12	0	0.24	1
GO:0002385	mucosal immune response	12	0	0.24	1
GO:0002781	antifungal peptide production	10	0	0.2	1
GO:0002788	regulation of antifungal peptide product...	10	0	0.2	1
GO:0002790	peptide secretion	17	0	0.34	1
GO:0002791	regulation of peptide secretion	17	0	0.34	1
GO:0002812	biosynthetic process of antibacterial pe...	10	0	0.2	1
GO:0002813	regulation of biosynthetic process of an...	10	0	0.2	1
GO:0003012	muscle system process	36	0	0.72	1
GO:0003013	circulatory system process	37	0	0.74	1
GO:0003015	heart process	37	0	0.74	1
GO:0003333	amino acid transmembrane transport	48	0	0.96	1
GO:0003383	apical constriction	19	0	0.38	1
GO:0005984	disaccharide metabolic process	13	0	0.26	1
GO:0006006	glucose metabolic process	28	0	0.56	1
GO:0006023	aminoglycan biosynthetic process	13	0	0.26	1
GO:0006029	proteoglycan metabolic process	17	0	0.34	1
GO:0006071	glycerol metabolic process	12	0	0.24	1
GO:0006084	acetyl-CoA metabolic process	16	0	0.32	1
GO:0006090	pyruvate metabolic process	33	0	0.66	1
GO:0006096	glycolytic process	18	0	0.36	1
GO:0006099	tricarboxylic acid cycle	28	0	0.56	1
GO:0006109	regulation of carbohydrate metabolic pro...	19	0	0.38	1
GO:0006119	oxidative phosphorylation	74	0	1.48	1
GO:0006120	mitochondrial electron transport, NADH t...	29	0	0.58	1
GO:0006122	mitochondrial electron transport, ubiqui...	16	0	0.32	1
GO:0006144	purine nucleobase metabolic process	10	0	0.2	1
GO:0006164	purine nucleotide biosynthetic process	92	0	1.84	1
GO:0006182	cGMP biosynthetic process	11	0	0.22	1
GO:0006206	pyrimidine nucleobase metabolic process	14	0	0.28	1
GO:0006220	pyrimidine nucleotide metabolic process	18	0	0.36	1
GO:0006221	pyrimidine nucleotide biosynthetic proce...	18	0	0.36	1
GO:0006261	DNA-templated DNA replication	93	0	1.86	1
GO:0006268	DNA unwinding involved in DNA replicatio...	10	0	0.2	1
GO:0006270	DNA replication initiation	26	0	0.52	1
GO:0006271	DNA strand elongation involved in DNA re...	17	0	0.34	1
GO:0006275	regulation of DNA replication	30	0	0.6	1
GO:0006282	regulation of DNA repair	13	0	0.26	1
GO:0006284	base-excision repair	14	0	0.28	1
GO:0006289	nucleotide-excision repair	26	0	0.52	1
GO:0006298	mismatch repair	16	0	0.32	1
GO:0006301	postreplication repair	11	0	0.22	1
GO:0006304	DNA modification	10	0	0.2	1
GO:0006310	DNA recombination	90	0	1.8	1
GO:0006360	transcription by RNA polymerase I	22	0	0.44	1
GO:0006378	mRNA polyadenylation	17	0	0.34	1
GO:0006383	transcription by RNA polymerase III	26	0	0.52	1
GO:0006414	translational elongation	23	0	0.46	1
GO:0006415	translational termination	10	0	0.2	1
GO:0006418	tRNA aminoacylation for protein translat...	38	0	0.76	1
GO:0006450	regulation of translational fidelity	14	0	0.28	1
GO:0006469	negative regulation of protein kinase ac...	41	0	0.82	1
GO:0006474	N-terminal protein amino acid acetylatio...	10	0	0.2	1
GO:0006476	protein deacetylation	21	0	0.42	1
GO:0006482	protein demethylation	12	0	0.24	1
GO:0006487	protein N-linked glycosylation	32	0	0.64	1
GO:0006497	protein lipidation	48	0	0.96	1
GO:0006505	GPI anchor metabolic process	28	0	0.56	1
GO:0006506	GPI anchor biosynthetic process	26	0	0.52	1
GO:0006509	membrane protein ectodomain proteolysis	11	0	0.22	1
GO:0006515	protein quality control for misfolded or...	12	0	0.24	1
GO:0006536	glutamate metabolic process	13	0	0.26	1
GO:0006541	glutamine metabolic process	10	0	0.2	1
GO:0006575	cellular modified amino acid metabolic p...	25	0	0.5	1
GO:0006607	NLS-bearing protein import into nucleus	10	0	0.2	1
GO:0006623	protein targeting to vacuole	17	0	0.34	1
GO:0006625	protein targeting to peroxisome	10	0	0.2	1
GO:0006626	protein targeting to mitochondrion	37	0	0.74	1
GO:0006635	fatty acid beta-oxidation	28	0	0.56	1
GO:0006637	acyl-CoA metabolic process	39	0	0.78	1
GO:0006664	glycolipid metabolic process	38	0	0.76	1
GO:0006672	ceramide metabolic process	14	0	0.28	1
GO:0006720	isoprenoid metabolic process	37	0	0.74	1
GO:0006721	terpenoid metabolic process	19	0	0.38	1
GO:0006726	eye pigment biosynthetic process	32	0	0.64	1
GO:0006727	ommochrome biosynthetic process	17	0	0.34	1
GO:0006730	one-carbon metabolic process	17	0	0.34	1
GO:0006739	NADP metabolic process	10	0	0.2	1
GO:0006749	glutathione metabolic process	22	0	0.44	1
GO:0006754	ATP biosynthetic process	24	0	0.48	1
GO:0006766	vitamin metabolic process	13	0	0.26	1
GO:0006778	porphyrin-containing compound metabolic ...	13	0	0.26	1
GO:0006779	porphyrin-containing compound biosynthet...	12	0	0.24	1
GO:0006783	heme biosynthetic process	12	0	0.24	1
GO:0006790	sulfur compound metabolic process	104	0	2.08	1
GO:0006805	xenobiotic metabolic process	11	0	0.22	1
GO:0006814	sodium ion transport	41	0	0.82	1
GO:0006816	calcium ion transport	63	0	1.26	1
GO:0006820	monoatomic anion transport	47	0	0.94	1
GO:0006821	chloride transport	28	0	0.56	1
GO:0006825	copper ion transport	10	0	0.2	1
GO:0006829	zinc ion transport	12	0	0.24	1
GO:0006835	dicarboxylic acid transport	20	0	0.4	1
GO:0006839	mitochondrial transport	58	0	1.16	1
GO:0006862	nucleotide transport	17	0	0.34	1
GO:0006865	amino acid transport	55	0	1.1	1
GO:0006873	intracellular monoatomic ion homeostasis	88	0	1.76	1
GO:0006874	intracellular calcium ion homeostasis	40	0	0.8	1
GO:0006879	intracellular iron ion homeostasis	11	0	0.22	1
GO:0006885	regulation of pH	21	0	0.42	1
GO:0006888	endoplasmic reticulum to Golgi vesicle-m...	64	0	1.28	1
GO:0006890	retrograde vesicle-mediated transport, G...	23	0	0.46	1
GO:0006891	intra-Golgi vesicle-mediated transport	27	0	0.54	1
GO:0006900	vesicle budding from membrane	17	0	0.34	1
GO:0006906	vesicle fusion	51	0	1.02	1
GO:0006909	phagocytosis	40	0	0.8	1
GO:0006911	phagocytosis, engulfment	14	0	0.28	1
GO:0006919	activation of cysteine-type endopeptidas...	19	0	0.38	1
GO:0006936	muscle contraction	28	0	0.56	1
GO:0006937	regulation of muscle contraction	10	0	0.2	1
GO:0006949	syncytium formation	32	0	0.64	1
GO:0006970	response to osmotic stress	10	0	0.2	1
GO:0006999	nuclear pore organization	10	0	0.2	1
GO:0007006	mitochondrial membrane organization	27	0	0.54	1
GO:0007007	inner mitochondrial membrane organizatio...	17	0	0.34	1
GO:0007019	microtubule depolymerization	19	0	0.38	1
GO:0007031	peroxisome organization	18	0	0.36	1
GO:0007032	endosome organization	18	0	0.36	1
GO:0007034	vacuolar transport	53	0	1.06	1
GO:0007041	lysosomal transport	25	0	0.5	1
GO:0007062	sister chromatid cohesion	23	0	0.46	1
GO:0007064	mitotic sister chromatid cohesion	11	0	0.22	1
GO:0007076	mitotic chromosome condensation	19	0	0.38	1
GO:0007095	mitotic G2 DNA damage checkpoint signali...	10	0	0.2	1
GO:0007096	regulation of exit from mitosis	10	0	0.2	1
GO:0007097	nuclear migration	26	0	0.52	1
GO:0007099	centriole replication	25	0	0.5	1
GO:0007100	mitotic centrosome separation	11	0	0.22	1
GO:0007110	meiosis I cytokinesis	14	0	0.28	1
GO:0007111	meiosis II cytokinesis	11	0	0.22	1
GO:0007112	male meiosis cytokinesis	30	0	0.6	1
GO:0007113	endomitotic cell cycle	10	0	0.2	1
GO:0007127	meiosis I	39	0	0.78	1
GO:0007131	reciprocal meiotic recombination	23	0	0.46	1
GO:0007140	male meiotic nuclear division	60	0	1.2	1
GO:0007160	cell-matrix adhesion	18	0	0.36	1
GO:0007162	negative regulation of cell adhesion	16	0	0.32	1
GO:0007189	adenylate cyclase-activating G protein-c...	24	0	0.48	1
GO:0007204	positive regulation of cytosolic calcium...	10	0	0.2	1
GO:0007215	glutamate receptor signaling pathway	25	0	0.5	1
GO:0007220	Notch receptor processing	14	0	0.28	1
GO:0007229	integrin-mediated signaling pathway	13	0	0.26	1
GO:0007259	receptor signaling pathway via JAK-STAT	25	0	0.5	1
GO:0007271	synaptic transmission, cholinergic	17	0	0.34	1
GO:0007282	cystoblast division	16	0	0.32	1
GO:0007288	sperm axoneme assembly	13	0	0.26	1
GO:0007289	spermatid nucleus differentiation	10	0	0.2	1
GO:0007291	sperm individualization	45	0	0.9	1
GO:0007294	germarium-derived oocyte fate determinat...	25	0	0.5	1
GO:0007304	chorion-containing eggshell formation	24	0	0.48	1
GO:0007310	oocyte dorsal/ventral axis specification	33	0	0.66	1
GO:0007318	pole plasm protein localization	11	0	0.22	1
GO:0007354	zygotic determination of anterior/poster...	19	0	0.38	1
GO:0007362	terminal region determination	15	0	0.3	1
GO:0007368	determination of left/right symmetry	11	0	0.22	1
GO:0007377	germ-band extension	10	0	0.2	1
GO:0007390	germ-band shortening	16	0	0.32	1
GO:0007398	ectoderm development	11	0	0.22	1
GO:0007400	neuroblast fate determination	18	0	0.36	1
GO:0007406	negative regulation of neuroblast prolif...	19	0	0.38	1
GO:0007412	axon target recognition	13	0	0.26	1
GO:0007413	axonal fasciculation	22	0	0.44	1
GO:0007414	axonal defasciculation	11	0	0.22	1
GO:0007422	peripheral nervous system development	45	0	0.9	1
GO:0007426	tracheal outgrowth, open tracheal system	14	0	0.28	1
GO:0007427	epithelial cell migration, open tracheal...	37	0	0.74	1
GO:0007430	terminal branching, open tracheal system	25	0	0.5	1
GO:0007432	salivary gland boundary specification	15	0	0.3	1
GO:0007435	salivary gland morphogenesis	74	0	1.48	1
GO:0007436	larval salivary gland morphogenesis	10	0	0.2	1
GO:0007443	Malpighian tubule morphogenesis	36	0	0.72	1
GO:0007449	proximal/distal pattern formation, imagi...	16	0	0.32	1
GO:0007455	eye-antennal disc morphogenesis	36	0	0.72	1
GO:0007460	R8 cell fate commitment	16	0	0.32	1
GO:0007464	R3/R4 cell fate commitment	13	0	0.26	1
GO:0007465	R7 cell fate commitment	35	0	0.7	1
GO:0007469	antennal development	21	0	0.42	1
GO:0007475	apposition of dorsal and ventral imagina...	19	0	0.38	1
GO:0007479	leg disc proximal/distal pattern formati...	13	0	0.26	1
GO:0007483	genital disc morphogenesis	19	0	0.38	1
GO:0007484	imaginal disc-derived genitalia developm...	25	0	0.5	1
GO:0007485	imaginal disc-derived male genitalia dev...	22	0	0.44	1
GO:0007488	histoblast morphogenesis	10	0	0.2	1
GO:0007520	myoblast fusion	32	0	0.64	1
GO:0007522	visceral muscle development	13	0	0.26	1
GO:0007526	larval somatic muscle development	35	0	0.7	1
GO:0007527	adult somatic muscle development	13	0	0.26	1
GO:0007549	dosage compensation	21	0	0.42	1
GO:0007562	eclosion	13	0	0.26	1
GO:0007584	response to nutrient	14	0	0.28	1
GO:0007586	digestion	12	0	0.24	1
GO:0007601	visual perception	19	0	0.38	1
GO:0007620	copulation	13	0	0.26	1
GO:0007629	flight behavior	17	0	0.34	1
GO:0007632	visual behavior	23	0	0.46	1
GO:0008015	blood circulation	30	0	0.6	1
GO:0008016	regulation of heart contraction	24	0	0.48	1
GO:0008052	sensory organ boundary specification	20	0	0.4	1
GO:0008053	mitochondrial fusion	11	0	0.22	1
GO:0008055	ocellus pigment biosynthetic process	17	0	0.34	1
GO:0008057	eye pigment granule organization	11	0	0.22	1
GO:0008078	mesodermal cell migration	17	0	0.34	1
GO:0008088	axo-dendritic transport	42	0	0.84	1
GO:0008089	anterograde axonal transport	13	0	0.26	1
GO:0008090	retrograde axonal transport	11	0	0.22	1
GO:0008103	oocyte microtubule cytoskeleton polariza...	17	0	0.34	1
GO:0008156	negative regulation of DNA replication	10	0	0.2	1
GO:0008214	protein dealkylation	12	0	0.24	1
GO:0008272	sulfate transport	11	0	0.22	1
GO:0008299	isoprenoid biosynthetic process	18	0	0.36	1
GO:0008333	endosome to lysosome transport	14	0	0.28	1
GO:0008334	histone mRNA metabolic process	10	0	0.2	1
GO:0008345	larval locomotory behavior	30	0	0.6	1
GO:0008347	glial cell migration	30	0	0.6	1
GO:0008362	chitin-based embryonic cuticle biosynthe...	15	0	0.3	1
GO:0008363	larval chitin-based cuticle development	27	0	0.54	1
GO:0008406	gonad development	40	0	0.8	1
GO:0008535	respiratory chain complex IV assembly	16	0	0.32	1
GO:0008544	epidermis development	58	0	1.16	1
GO:0008585	female gonad development	10	0	0.2	1
GO:0008586	imaginal disc-derived wing vein morphoge...	41	0	0.82	1
GO:0008594	photoreceptor cell morphogenesis	18	0	0.36	1
GO:0008630	intrinsic apoptotic signaling pathway in...	13	0	0.26	1
GO:0008643	carbohydrate transport	17	0	0.34	1
GO:0008645	hexose transmembrane transport	10	0	0.2	1
GO:0008652	amino acid biosynthetic process	44	0	0.88	1
GO:0009047	dosage compensation by hyperactivation o...	10	0	0.2	1
GO:0009060	aerobic respiration	97	0	1.94	1
GO:0009062	fatty acid catabolic process	35	0	0.7	1
GO:0009063	amino acid catabolic process	51	0	1.02	1
GO:0009064	glutamine family amino acid metabolic pr...	32	0	0.64	1
GO:0009065	glutamine family amino acid catabolic pr...	12	0	0.24	1
GO:0009066	aspartate family amino acid metabolic pr...	24	0	0.48	1
GO:0009067	aspartate family amino acid biosynthetic...	12	0	0.24	1
GO:0009068	aspartate family amino acid catabolic pr...	11	0	0.22	1
GO:0009069	serine family amino acid metabolic proce...	17	0	0.34	1
GO:0009070	serine family amino acid biosynthetic pr...	11	0	0.22	1
GO:0009074	aromatic amino acid family catabolic pro...	10	0	0.2	1
GO:0009081	branched-chain amino acid metabolic proc...	10	0	0.2	1
GO:0009084	glutamine family amino acid biosynthetic...	12	0	0.24	1
GO:0009112	nucleobase metabolic process	23	0	0.46	1
GO:0009116	nucleoside metabolic process	21	0	0.42	1
GO:0009119	ribonucleoside metabolic process	10	0	0.2	1
GO:0009124	nucleoside monophosphate biosynthetic pr...	26	0	0.52	1
GO:0009127	purine nucleoside monophosphate biosynth...	13	0	0.26	1
GO:0009129	pyrimidine nucleoside monophosphate meta...	11	0	0.22	1
GO:0009130	pyrimidine nucleoside monophosphate bios...	11	0	0.22	1
GO:0009141	nucleoside triphosphate metabolic proces...	42	0	0.84	1
GO:0009142	nucleoside triphosphate biosynthetic pro...	35	0	0.7	1
GO:0009144	purine nucleoside triphosphate metabolic...	34	0	0.68	1
GO:0009145	purine nucleoside triphosphate biosynthe...	28	0	0.56	1
GO:0009152	purine ribonucleotide biosynthetic proce...	80	0	1.6	1
GO:0009156	ribonucleoside monophosphate biosyntheti...	24	0	0.48	1
GO:0009165	nucleotide biosynthetic process	116	0	2.32	1
GO:0009168	purine ribonucleoside monophosphate bios...	13	0	0.26	1
GO:0009187	cyclic nucleotide metabolic process	23	0	0.46	1
GO:0009190	cyclic nucleotide biosynthetic process	18	0	0.36	1
GO:0009199	ribonucleoside triphosphate metabolic pr...	39	0	0.78	1
GO:0009201	ribonucleoside triphosphate biosynthetic...	33	0	0.66	1
GO:0009205	purine ribonucleoside triphosphate metab...	34	0	0.68	1
GO:0009206	purine ribonucleoside triphosphate biosy...	28	0	0.56	1
GO:0009218	pyrimidine ribonucleotide metabolic proc...	14	0	0.28	1
GO:0009220	pyrimidine ribonucleotide biosynthetic p...	14	0	0.28	1
GO:0009225	nucleotide-sugar metabolic process	15	0	0.3	1
GO:0009226	nucleotide-sugar biosynthetic process	10	0	0.2	1
GO:0009247	glycolipid biosynthetic process	35	0	0.7	1
GO:0009260	ribonucleotide biosynthetic process	92	0	1.84	1
GO:0009309	amine biosynthetic process	13	0	0.26	1
GO:0009311	oligosaccharide metabolic process	26	0	0.52	1
GO:0009312	oligosaccharide biosynthetic process	12	0	0.24	1
GO:0009410	response to xenobiotic stimulus	15	0	0.3	1
GO:0009411	response to UV	24	0	0.48	1
GO:0009453	energy taxis	17	0	0.34	1
GO:0009593	detection of chemical stimulus	171	0	3.42	1
GO:0009612	response to mechanical stimulus	28	0	0.56	1
GO:0009620	response to fungus	37	0	0.74	1
GO:0009629	response to gravity	20	0	0.4	1
GO:0009649	entrainment of circadian clock	13	0	0.26	1
GO:0009743	response to carbohydrate	28	0	0.56	1
GO:0009744	response to sucrose	15	0	0.3	1
GO:0009746	response to hexose	11	0	0.22	1
GO:0009749	response to glucose	10	0	0.2	1
GO:0009794	regulation of mitotic cell cycle, embryo...	13	0	0.26	1
GO:0009799	specification of symmetry	16	0	0.32	1
GO:0009826	unidimensional cell growth	17	0	0.34	1
GO:0009855	determination of bilateral symmetry	16	0	0.32	1
GO:0009913	epidermal cell differentiation	49	0	0.98	1
GO:0009914	hormone transport	22	0	0.44	1
GO:0009954	proximal/distal pattern formation	22	0	0.44	1
GO:0009996	negative regulation of cell fate specifi...	14	0	0.28	1
GO:0010002	cardioblast differentiation	17	0	0.34	1
GO:0010035	response to inorganic substance	64	0	1.28	1
GO:0010038	response to metal ion	35	0	0.7	1
GO:0010160	formation of animal organ boundary	35	0	0.7	1
GO:0010165	response to X-ray	10	0	0.2	1
GO:0010212	response to ionizing radiation	31	0	0.62	1
[truncated: 802 more rows]

## Sheet: Table S4 - 5mC BP terms
Table S4 - 5mC BP terms enriched between 7-days-old and 35-days-old males
GO.ID	Term	Annotated	Significant	Expected	weightFisher
GO:0007370	ventral furrow formation	14	4	0.15	1.2e-05
GO:0016241	regulation of macroautophagy	30	4	0.32	0.00018
GO:0045184	establishment of protein localization	455	13	4.93	0.00142
GO:0000422	autophagy of mitochondrion	29	3	0.31	0.00365
GO:0007405	neuroblast proliferation	86	5	0.93	0.00375
GO:0035149	lumen formation, open tracheal system	32	3	0.35	0.00483
GO:0060025	regulation of synaptic activity	10	2	0.11	0.00492
GO:0002813	regulation of biosynthetic process of an...	10	2	0.11	0.00492
GO:1901739	regulation of myoblast fusion	11	2	0.12	0.00598
GO:0070936	protein K48-linked ubiquitination	11	2	0.12	0.00598
GO:0035072	ecdysone-mediated induction of salivary ...	11	2	0.12	0.00598
GO:0007298	border follicle cell migration	109	5	1.18	0.00695
GO:0048311	mitochondrion distribution	12	2	0.13	0.00712
GO:0045793	positive regulation of cell size	38	3	0.41	0.00785
GO:0006401	RNA catabolic process	96	3	1.04	0.00834
GO:0043154	negative regulation of cysteine-type end...	13	2	0.14	0.00836
GO:0008586	imaginal disc-derived wing vein morphoge...	41	3	0.44	0.00969
GO:0051235	maintenance of location	99	4	1.07	0.01056
GO:0046532	regulation of photoreceptor cell differe...	44	3	0.48	0.01061
GO:0002784	regulation of antimicrobial peptide prod...	56	3	0.61	0.01063
GO:0090303	positive regulation of wound healing	15	2	0.16	0.0111
GO:0031398	positive regulation of protein ubiquitin...	17	2	0.18	0.01417
GO:0110020	regulation of actomyosin structure organ...	19	2	0.21	0.01757
GO:0007010	cytoskeleton organization	552	11	5.98	0.01777
GO:0016485	protein processing	54	3	0.58	0.0204
GO:0051170	import into nucleus	52	3	0.56	0.02114
GO:0034472	snRNA 3'-end processing	21	2	0.23	0.02128
GO:0032507	maintenance of protein location in cell	21	2	0.23	0.02128
GO:1901888	regulation of cell junction assembly	112	2	1.21	0.0216
GO:0000281	mitotic cytokinesis	56	3	0.61	0.02246
GO:0035096	larval midgut cell programmed cell death	22	2	0.24	0.02325
GO:0001737	establishment of imaginal disc-derived w...	23	2	0.25	0.02528
GO:0031122	cytoplasmic microtubule organization	23	2	0.25	0.02528
GO:0006633	fatty acid biosynthetic process	60	3	0.65	0.02689
GO:0010507	negative regulation of autophagy	24	2	0.26	0.02739
GO:0008286	insulin receptor signaling pathway	68	3	0.74	0.02919
GO:0001932	regulation of protein phosphorylation	151	5	1.64	0.03114
GO:0030705	cytoskeleton-dependent intracellular tra...	90	3	0.97	0.0317
GO:0007097	nuclear migration	26	2	0.28	0.03181
GO:0070252	actin-mediated cell contraction	22	2	0.24	0.03182
GO:0030866	cortical actin cytoskeleton organization	49	3	0.53	0.03351
GO:0072583	clathrin-dependent endocytosis	27	2	0.29	0.03412
GO:0006635	fatty acid beta-oxidation	28	2	0.3	0.03649
GO:0050658	RNA transport	88	4	0.95	0.03768
GO:0046716	muscle cell cellular homeostasis	30	2	0.32	0.04142
GO:0046822	regulation of nucleocytoplasmic transpor...	30	2	0.32	0.04142
GO:0010720	positive regulation of cell development	74	3	0.8	0.04195
GO:0030111	regulation of Wnt signaling pathway	89	3	0.96	0.04204
GO:0008360	regulation of cell shape	55	3	0.6	0.04321
GO:0000045	autophagosome assembly	31	2	0.34	0.04397
GO:0071456	cellular response to hypoxia	31	2	0.34	0.04397
GO:0036099	female germ-line stem cell population ma...	31	2	0.34	0.04397
GO:0032436	positive regulation of proteasomal ubiqu...	32	2	0.35	0.04658
GO:0043632	modification-dependent macromolecule cat...	247	8	2.67	0.04998

## Sheet: Table S5 - rapamycin DMS
Table S5 - 6mA and 5mC DMS between 35-days-old control males and 35-days-old males fed rapamycin
chr	start	end	p_value	effect_size	p_adjusted	methylation_status	gene_symbol	gene_name	methylation_type
NC_063269.1	10435732	10435733	2.96254e-10	0.879928	0.0107039	-	LOC100648270	Abl	6mA
NC_063270.1	13254776	13254777	5.73202e-11	-0.463131	0.00258878	+	LOC100643603	LOC100643603	6mA
NC_063271.1	4127177	4127178	4.81812e-10	-0.8125	0.0145069	+	LOC100644512	Rbfox1	6mA
NC_063275.1	18515095	18515096	2.56005e-13	-0.718078	2.31242e-05	+	LOC100645248	Rich	6mA
NC_063277.1	7019296	7019297	8.6145e-14	-0.608571	1.55624e-05	+	LOC100651885	LOC100651885	6mA
NC_063279.1	13499881	13499882	1.27236e-11	-0.538462	0.000766191	+	LOC100645919	LOC100645919	6mA
NC_063281.1	4770120	4770121	8.81187e-10	-0.67278	0.0227414	+	LOC100649166	LOC100649166	6mA
NC_063285.1	11315702	11315703	1.79854e-09	0.511744	0.0324914	-	LOC100644465	Dnaaf5	6mA
NC_063274.1	5384557	5384558	3.20102e-34	0.896552	3.34525e-26	-	LOC100649498	CCT2	5mC
NC_063272.1	1112465	1112466	8.56982e-34	0.929293	4.47797e-26	-	LOC100643388	FIG4	5mC
NC_063274.1	434490	434491	2.93083e-33	-0.923175	1.02096e-25	+	LOC105666872	LOC105666872	5mC
NC_063272.1	9304574	9304575	5.35252e-31	-0.883846	1.39842e-23	+	LOC100644286	LOC100644286	5mC
NC_063271.1	18947917	18947918	1.14897e-30	-0.962447	2.40148e-23	+	LOC100647485	Megf8	5mC
NC_063272.1	17399606	17399607	5.33682e-30	0.858824	9.29547e-23	-	LOC105667205	SMC1	5mC
NC_063282.1	11264320	11264321	7.60071e-30	-0.898333	1.13474e-22	+	LOC100647924	LOC100647924	5mC
NC_063284.1	3193201	3193202	3.27531e-29	-0.816327	3.42289e-22	+	LOC100642985	Dus3	5mC
NC_063273.1	750005	750006	3.21111e-29	0.824561	3.42289e-22	-	LOC100647455	Isha	5mC
NC_063278.1	8667192	8667193	2.0203e-28	-0.912801	1.50809e-21	+	LOC100651211	Cka	5mC
NC_063285.1	11418501	11418502	2.57336e-29	0.940687	3.36164e-22	-	LOC100648727	LOC100648727	5mC
NC_063271.1	18916826	18916827	6.70595e-29	0.871287	6.371e-22	-	LOC125384746	LOC125384746	5mC
NC_063271.1	18916826	18916827	6.70595e-29	0.871287	6.371e-22	-	LOC100647951	sky	5mC
NC_063285.1	11418499	11418500	1.03519e-28	0.938272	9.01523e-22	-	LOC100648727	LOC100648727	5mC
NC_063281.1	9560500	9560501	1.83565e-28	0.858071	1.47566e-21	-	LOC100647475	Dd	5mC
NC_063275.1	3333685	3333686	4.28663e-28	-0.804348	2.35778e-21	+	LOC100648978	LOC100648978	5mC
NC_063275.1	20886090	20886091	2.3739e-28	0.876712	1.6539e-21	-	LOC100651602	LOC100651602	5mC
NC_063274.1	5363605	5363606	2.68046e-28	-0.927441	1.75077e-21	+	LOC100650403	LOC100650403	5mC
NC_063274.1	5363605	5363606	2.68046e-28	-0.927441	1.75077e-21	+	LOC100649958	ArfGAP3	5mC
NC_063276.1	1664008	1664009	3.21014e-28	0.931034	1.9734e-21	-	LOC100643809	pds5	5mC
NC_063271.1	18947918	18947919	4.17107e-28	-0.829346	2.35778e-21	+	LOC100647485	Megf8	5mC
NC_063274.1	3742465	3742466	5.86225e-28	-0.878019	3.06319e-21	+	LOC100642689	LOC100642689	5mC
NC_063270.1	6739563	6739564	7.98582e-28	-0.808081	3.79347e-21	+	LOC100645789	LOC100645789	5mC
NC_063275.1	12728179	12728180	7.89849e-28	-0.819348	3.79347e-21	+	LOC100648362	Prp8	5mC
NC_063284.1	6314175	6314176	2.12164e-27	-0.804348	8.52782e-21	+	LOC100647998	LOC100647998	5mC
NC_063280.1	2702773	2702774	1.41619e-27	-0.840217	6.16665e-21	+	LOC100647869	LOC100647869	5mC
NC_063279.1	7924880	7924881	1.25212e-27	0.885417	5.68927e-21	-	LOC100647074	LOC100647074	5mC
NC_063282.1	11264319	11264320	2.02767e-27	-0.835165	8.47611e-21	+	LOC100647924	LOC100647924	5mC
NC_063275.1	15589115	15589116	3.48906e-27	-0.820353	1.35047e-20	+	LOC100642929	lqf	5mC
NC_063284.1	6607764	6607765	4.62844e-27	0.814534	1.66793e-20	-	LOC100643139	LOC100643139	5mC
NC_063284.1	6607764	6607765	4.62844e-27	0.814534	1.66793e-20	-	LOC100642424	LOC100642424	5mC
NC_063286.1	4056191	4056192	4.39195e-27	-0.873227	1.63923e-20	+	LOC100646081	PKD	5mC
NC_063283.1	9810361	9810362	5.99129e-27	-0.84875	2.08708e-20	+	LOC100648229	Ranbp16	5mC
NC_063271.1	18955149	18955150	8.6646e-27	-0.78668	2.7686e-20	+	LOC100645227	LOC100645227	5mC
NC_063274.1	5363593	5363594	7.72768e-27	-0.887019	2.60512e-20	+	LOC100650403	LOC100650403	5mC
NC_063274.1	5363593	5363594	7.72768e-27	-0.887019	2.60512e-20	+	LOC100649958	ArfGAP3	5mC
NC_063285.1	11423575	11423576	9.67196e-27	-0.784483	2.97287e-20	+	LOC105666641	LOC105666641	5mC
NC_063271.1	8802396	8802397	1.20139e-26	-0.793045	3.48757e-20	+	LOC100646336	Mipp2	5mC
NC_063271.1	8802396	8802397	1.20139e-26	-0.793045	3.48757e-20	+	LOC100646460	mip40	5mC
NC_063284.1	4671523	4671524	8.74247e-27	0.881949	2.7686e-20	-	LOC100651063	cdm	5mC
NC_063282.1	7245957	7245958	1.16992e-26	0.82294	3.48757e-20	-	LOC100648113	l(1)G0196	5mC
NC_063273.1	3928095	3928096	2.47872e-26	-0.797488	6.47601e-20	+	LOC100651678	ewg	5mC
NC_063275.1	12064627	12064628	2.37163e-26	-0.852884	6.47601e-20	+	LOC100646828	LOC100646828	5mC
NC_063270.1	16041600	16041601	4.97514e-26	-0.770833	1.20914e-19	+	LOC100648929	Kdm5	5mC
NC_063275.1	12064626	12064627	3.40001e-26	-0.724484	8.66635e-20	+	LOC100646828	LOC100646828	5mC
NC_063282.1	5438741	5438742	2.24512e-26	0.820007	6.3413e-20	-	LOC100645689	lt	5mC
NC_063275.1	24818336	24818337	2.44449e-26	-0.859615	6.47601e-20	+	LOC100644725	LOC100644725	5mC
NC_063273.1	1210374	1210375	8.01466e-26	-0.782609	1.82082e-19	+	LOC100648772	LOC100648772	5mC
NC_063273.1	1210374	1210375	8.01466e-26	-0.782609	1.82082e-19	+	LOC125385185	LOC125385185	5mC
NC_063269.1	5878247	5878248	4.80902e-26	-0.816186	1.19659e-19	+	LOC100646093	LOC100646093	5mC
NC_063274.1	5363594	5363595	6.30495e-26	-0.869589	1.49751e-19	+	LOC100650403	LOC100650403	5mC
NC_063274.1	5363594	5363595	6.30495e-26	-0.869589	1.49751e-19	+	LOC100649958	ArfGAP3	5mC
NC_063274.1	3893129	3893130	7.27113e-26	-0.831232	1.68861e-19	+	LOC100651281	TBCC	5mC
NC_063284.1	7075687	7075688	2.65087e-24	-0.718098	3.42014e-18	+	LOC100647321	LOC100647321	5mC
NC_063280.1	8762238	8762239	1.67844e-25	-0.815789	3.43933e-19	+	LOC100631073	LOC100631073	5mC
NC_063279.1	17543901	17543902	6.7186e-10	0.366793	1.79757e-05	-	LOC125386023	LOC125386023	5mC
NC_063274.1	434487	434488	1.09017e-25	-0.864218	2.37352e-19	+	LOC105666872	LOC105666872	5mC
NC_063275.1	18287730	18287731	9.18112e-26	0.871795	2.04144e-19	-	LOC100652194	LOC100652194	5mC
NC_063275.1	13938383	13938384	1.62711e-25	-0.774605	3.43933e-19	+	LOC100642693	Not1	5mC
NC_063280.1	3144358	3144359	1.65565e-25	-0.833505	3.43933e-19	+	LOC100648836	Lint-O	5mC
NC_063283.1	9810362	9810363	2.15385e-25	-0.819027	4.24697e-19	+	LOC100648229	Ranbp16	5mC
NC_063282.1	2606453	2606454	3.79709e-25	-0.77551	6.96171e-19	+	LOC100643907	LOC100643907	5mC
NC_063275.1	9573060	9573061	3.08514e-25	-0.87234	5.7574e-19	+	LOC100644254	LOC100644254	5mC
NC_063278.1	13763934	13763935	6.18637e-25	-0.723404	1.05985e-18	+	LOC100645734	Mapmodulin	5mC
NC_063282.1	11264323	11264324	2.02826e-25	-0.867155	4.07625e-19	+	LOC100647924	LOC100647924	5mC
NC_063280.1	5733342	5733343	2.95437e-25	-0.813271	5.61361e-19	+	LOC100644222	LOC100644222	5mC
NC_063271.1	8841990	8841991	8.66722e-25	-0.74	1.39429e-18	+	LOC100645623	Bre1	5mC
NC_063277.1	18176992	18176993	8.67213e-25	-0.837838	1.39429e-18	+	LOC100649416	LOC100649416	5mC
NC_063277.1	18176992	18176993	8.67213e-25	-0.837838	1.39429e-18	+	LOC100649299	LOC100649299	5mC
NC_063270.1	14676600	14676601	6.5882e-25	-0.803531	1.11049e-18	+	LOC100651947	ATP8A	5mC
NC_063272.1	17399605	17399606	5.9411e-25	0.875	1.0348e-18	-	LOC105667205	SMC1	5mC
NC_063271.1	14242791	14242792	4.22792e-25	0.877684	7.61796e-19	-	LOC100647292	Ubr3	5mC
NC_063280.1	3241332	3241333	7.00477e-25	-0.78412	1.16197e-18	+	LOC100650336	LOC100650336	5mC
NC_063279.1	2565549	2565550	5.43836e-25	0.819587	9.63287e-19	-	LOC100650451	LOC100650451	5mC
NC_063270.1	16282546	16282547	1.52139e-24	-0.833333	2.27134e-18	+	LOC100650350	Creld	5mC
NC_063270.1	16042116	16042117	8.85453e-24	0.736052	1.01687e-17	-	LOC100648929	Kdm5	5mC
NC_063284.1	6197514	6197515	1.12441e-24	-0.767139	1.75383e-18	+	LOC100646565	Neurl4	5mC
NC_063273.1	7147880	7147881	1.16263e-24	-0.807978	1.78678e-18	+	LOC100648203	Bruce	5mC
NC_063270.1	1649276	1649277	9.45877e-25	0.820122	1.49772e-18	-	LOC100647407	LOC100647407	5mC
NC_063275.1	3333684	3333685	2.92249e-23	-0.719139	2.87917e-17	+	LOC100648978	LOC100648978	5mC
NC_063271.1	8841989	8841990	1.4991e-24	-0.786603	2.27049e-18	+	LOC100645623	Bre1	5mC
NC_063279.1	16630261	16630262	1.62645e-24	-0.764498	2.3284e-18	+	LOC100651653	how	5mC
NC_063275.1	24611496	24611497	1.87864e-24	-0.773787	2.61771e-18	+	LOC100644404	Mcm10	5mC
NC_063284.1	6946642	6946643	3.403e-24	-0.810811	4.23373e-18	+	LOC100645391	LOC100645391	5mC
NC_063273.1	750006	750007	2.03779e-24	0.844444	2.80212e-18	-	LOC100647455	Isha	5mC
NC_063284.1	5084701	5084702	1.54716e-24	0.885154	2.27728e-18	-	LOC100647123	LOC100647123	5mC
NC_063271.1	8802393	8802394	2.18279e-24	-0.766908	2.96251e-18	+	LOC100646336	Mipp2	5mC
NC_063271.1	8802393	8802394	2.18279e-24	-0.766908	2.96251e-18	+	LOC100646460	mip40	5mC
NC_063280.1	3241331	3241332	2.39871e-24	-0.735651	3.21382e-18	+	LOC100650336	LOC100650336	5mC
NC_063274.1	11243343	11243344	1.72064e-24	0.862229	2.42995e-18	-	LOC100651158	LOC100651158	5mC
NC_063277.1	17792387	17792388	1.61119e-24	0.840942	2.3284e-18	-	LOC100646545	LOC100646545	5mC
NC_063272.1	9233192	9233193	1.20203e-23	-0.666667	1.31967e-17	+	LOC100644881	LOC100644881	5mC
NC_063274.1	5384556	5384557	3.19676e-22	0.831919	2.21808e-16	-	LOC100649498	CCT2	5mC
NC_063270.1	3912256	3912257	2.52943e-24	-0.727473	3.34607e-18	+	LOC100648958	Ipk1	5mC
NC_063274.1	13449148	13449149	2.60105e-24	0.828043	3.3978e-18	-	LOC100648861	RnrL	5mC
NC_063272.1	17177381	17177382	3.27575e-24	0.821429	4.17482e-18	-	LOC100649017	LOC100649017	5mC
NC_063272.1	1112466	1112467	3.33427e-24	0.848304	4.19819e-18	-	LOC100643388	FIG4	5mC
NC_063283.1	9915670	9915671	7.19001e-24	-0.823529	8.73717e-18	+	LOC100644945	Ask1	5mC
NC_063283.1	9915670	9915671	7.19001e-24	-0.823529	8.73717e-18	+	LOC105666554	LOC105666554	5mC
NC_063284.1	4962121	4962122	7.43026e-24	-0.903226	8.92534e-18	+	LOC100642588	LOC100642588	5mC
NC_063279.1	684429	684430	8.3449e-24	-0.708132	9.68988e-18	+	LOC100647348	LOC100647348	5mC
NC_063272.1	1464338	1464339	1.39731e-22	0.808824	1.11471e-16	-	LOC100645355	LOC100645355	5mC
NC_063282.1	7438591	7438592	7.54098e-24	0.863014	8.95539e-18	-	LOC100650056	LOC100650056	5mC
NC_063273.1	9851294	9851295	9.61795e-24	-0.781082	1.09253e-17	+	LOC100646295	LOC100646295	5mC
NC_063275.1	24818335	24818336	8.13102e-24	-0.906977	9.54762e-18	+	LOC100644725	LOC100644725	5mC
NC_063274.1	5363606	5363607	1.30325e-23	-0.842105	1.40409e-17	+	LOC100650403	LOC100650403	5mC
NC_063274.1	5363606	5363607	1.30325e-23	-0.842105	1.40409e-17	+	LOC100649958	ArfGAP3	5mC
NC_063278.1	3981427	3981428	1.00031e-23	-0.775143	1.11211e-17	+	LOC100644096	Tmem43	5mC
NC_063279.1	18269895	18269896	1.76549e-23	-0.795455	1.7913e-17	+	LOC100642894	LOC100642894	5mC
NC_063275.1	24611495	24611496	1.21226e-23	-0.822097	1.31967e-17	+	LOC100644404	Mcm10	5mC
NC_063270.1	1377465	1377466	1.97956e-22	-0.740105	1.48831e-16	+	LOC100648700	S2P	5mC
NC_063280.1	9281331	9281332	2.27981e-23	-0.844305	2.26908e-17	+	LOC100646004	mew	5mC
NC_063277.1	17792384	17792385	9.98366e-24	0.837419	1.11211e-17	-	LOC100646545	LOC100646545	5mC
NC_063270.1	16041599	16041600	1.569e-23	-0.803201	1.6397e-17	+	LOC100648929	Kdm5	5mC
NC_063278.1	13961729	13961730	1.62993e-23	0.79798	1.68389e-17	-	LOC100647165	Galphaq	5mC
NC_063278.1	8667191	8667192	1.64352e-23	-0.83954	1.68389e-17	+	LOC100651211	Cka	5mC
NC_063277.1	18045180	18045181	1.91278e-23	0.847059	1.92208e-17	-	LOC100648755	MESR4	5mC
NC_063273.1	7926198	7926199	4.23447e-23	-0.692308	3.91616e-17	+	LOC105665731	LOC105665731	5mC
NC_063282.1	7169906	7169907	1.38252e-23	0.869281	1.45941e-17	-	LOC100647994	LOC100647994	5mC
NC_063279.1	8408266	8408267	2.94789e-23	-0.710526	2.87917e-17	+	LOC100647633	LOC100647633	5mC
NC_063273.1	1210373	1210374	5.27203e-23	-0.790698	4.55336e-17	+	LOC100648772	LOC100648772	5mC
NC_063273.1	1210373	1210374	5.27203e-23	-0.790698	4.55336e-17	+	LOC125385185	LOC125385185	5mC
NC_063270.1	10380174	10380175	4.37544e-23	-0.760897	3.97616e-17	+	LOC100649159	Tfb1	5mC
NC_063273.1	1212235	1212236	3.59795e-23	-0.739259	3.44959e-17	+	LOC125385185	LOC125385185	5mC
NC_063273.1	1212235	1212236	3.59795e-23	-0.739259	3.44959e-17	+	LOC100648886	LOC100648886	5mC
NC_063272.1	642370	642371	3.71205e-23	0.790476	3.52664e-17	-	LOC100631054	LOC100631054	5mC
NC_063279.1	684628	684629	4.80057e-23	-0.743478	4.18072e-17	+	LOC100647348	LOC100647348	5mC
NC_063273.1	8200247	8200248	3.75619e-23	0.833333	3.53642e-17	-	LOC100648974	LOC100648974	5mC
NC_063284.1	6314174	6314175	4.56031e-23	-0.784816	4.06802e-17	+	LOC100647998	LOC100647998	5mC
NC_063279.1	18269894	18269895	4.19627e-23	-0.806842	3.91548e-17	+	LOC100642894	LOC100642894	5mC
NC_063280.1	3241328	3241329	4.55958e-23	-0.763261	4.06802e-17	+	LOC100650336	LOC100650336	5mC
NC_063273.1	704877	704878	4.63223e-23	0.774327	4.06802e-17	-	LOC100643402	LOC100643402	5mC
NC_063273.1	7932044	7932045	1.86519e-22	0.782634	1.41248e-16	-	LOC105665731	LOC105665731	5mC
NC_063286.1	4024713	4024714	4.62932e-23	0.818646	4.06802e-17	-	LOC100645472	Gip	5mC
NC_063271.1	14232801	14232802	7.59495e-23	-0.732301	6.34972e-17	+	LOC100647292	Ubr3	5mC
NC_063280.1	9281330	9281331	6.80008e-23	-0.761905	5.77762e-17	+	LOC100646004	mew	5mC
NC_063280.1	2702772	2702773	7.33192e-23	-0.734466	6.17925e-17	+	LOC100647869	LOC100647869	5mC
NC_063279.1	6790645	6790646	1.66186e-22	-0.661017	1.30582e-16	+	LOC100645020	ckn	5mC
NC_063271.1	18916825	18916826	5.86662e-23	0.797689	5.02537e-17	-	LOC125384746	LOC125384746	5mC
NC_063271.1	18916825	18916826	5.86662e-23	0.797689	5.02537e-17	-	LOC100647951	sky	5mC
NC_063274.1	4450385	4450386	9.71804e-23	-0.858637	7.99678e-17	+	LOC100650402	LOC100650402	5mC
NC_063277.1	2214972	2214973	2.7252e-22	-0.680851	1.95786e-16	+	LOC100647187	cos	5mC
NC_063284.1	6607761	6607762	9.07858e-23	0.77556	7.52987e-17	-	LOC100643139	LOC100643139	5mC
NC_063284.1	6607761	6607762	9.07858e-23	0.77556	7.52987e-17	-	LOC100642424	LOC100642424	5mC
NC_063286.1	4056190	4056191	1.26942e-22	-0.738678	1.02047e-16	+	LOC100646081	PKD	5mC
NC_063272.1	9304623	9304624	1.03111e-22	0.783069	8.41846e-17	-	LOC100644286	LOC100644286	5mC
NC_063283.1	1549492	1549493	2.77689e-22	-0.708333	1.96081e-16	+	LOC100649034	Fmr1	5mC
NC_063279.1	17639806	17639807	2.30807e-22	-0.787234	1.71068e-16	+	LOC100648604	LOC100648604	5mC
NC_063269.1	8882772	8882773	3.2049e-22	-0.640625	2.21808e-16	+	LOC100644388	LOC100644388	5mC
NC_063269.1	8882772	8882773	3.2049e-22	-0.640625	2.21808e-16	+	LOC100644160	LOC100644160	5mC
NC_063279.1	17639805	17639806	2.75082e-22	-0.740741	1.95786e-16	+	LOC100648604	LOC100648604	5mC
NC_063282.1	2381656	2381657	3.7764e-22	-0.666667	2.54616e-16	+	LOC100645607	Wdr37	5mC
NC_063282.1	2381656	2381657	3.7764e-22	-0.666667	2.54616e-16	+	LOC100651099	LOC100651099	5mC
NC_063273.1	7932043	7932044	1.16001e-22	0.8733	9.39748e-17	-	LOC105665731	LOC105665731	5mC
NC_063269.1	1741628	1741629	1.86254e-22	-0.801095	1.41248e-16	+	LOC100651150	Rab3-GAP	5mC
NC_063279.1	16627144	16627145	4.05188e-22	-0.68	2.71438e-16	+	LOC105665618	morula	5mC
NC_063272.1	9304575	9304576	2.293e-22	-0.71479	1.71068e-16	+	LOC100644286	LOC100644286	5mC
NC_063285.1	11580642	11580643	1.81194e-22	-0.767787	1.39234e-16	+	LOC100647680	Ubc2	5mC
NC_063278.1	16056832	16056833	1.7856e-22	-0.733654	1.38226e-16	+	LOC100650166	LOC100650166	5mC
NC_063277.1	12836420	12836421	1.76315e-22	-0.778305	1.37507e-16	+	LOC100650531	LOC100650531	5mC
NC_063271.1	1852138	1852139	1.635e-22	0.778698	1.29445e-16	-	LOC100643314	Fpgs1	5mC
NC_063271.1	1852138	1852139	1.635e-22	0.778698	1.29445e-16	-	LOC100643112	sws	5mC
NC_063277.1	7019302	7019303	2.38604e-22	-0.755205	1.75602e-16	+	LOC100651885	LOC100651885	5mC
NC_063275.1	3333681	3333682	2.50444e-22	-0.713468	1.81756e-16	+	LOC100648978	LOC100648978	5mC
NC_063271.1	1179463	1179464	3.38644e-22	-0.892857	2.31309e-16	+	LOC100648932	LOC100648932	5mC
NC_063280.1	8165532	8165533	2.10726e-21	0.747465	1.17765e-15	-	LOC100646035	swm	5mC
NC_063270.1	12982341	12982342	3.32086e-22	-0.728553	2.28321e-16	+	LOC100642278	LOC100642278	5mC
NC_063279.1	16630171	16630172	6.24448e-22	-0.690909	3.95505e-16	+	LOC100651653	how	5mC
NC_063284.1	3032143	3032144	2.75396e-22	0.761243	1.95786e-16	-	LOC100643718	LOC100643718	5mC
NC_063273.1	704876	704877	2.50341e-22	0.788013	1.81756e-16	-	LOC100643402	LOC100643402	5mC
NC_063278.1	14808378	14808379	1.06581e-21	0.788636	6.36476e-16	-	LOC100650671	LOC100650671	5mC
NC_063271.1	9542887	9542888	9.01346e-22	-0.717391	5.41355e-16	+	LOC100644008	LOC100644008	5mC
NC_063285.1	11315697	11315698	3.58354e-22	0.737998	2.43182e-16	-	LOC100644465	Dnaaf5	5mC
NC_063285.1	11418500	11418501	2.97604e-22	0.918117	2.08734e-16	-	LOC100648727	LOC100648727	5mC
NC_063279.1	749982	749983	6.12183e-22	-0.73484	3.90101e-16	+	LOC100644302	PhKgamma	5mC
NC_063270.1	1377466	1377467	5.21325e-22	-0.751198	3.44819e-16	+	LOC100648700	S2P	5mC
NC_063271.1	8819018	8819019	6.04723e-21	-0.717469	2.9394e-15	+	LOC100645746	ksr	5mC
NC_063283.1	8574755	8574756	5.80797e-22	-0.77923	3.76997e-16	+	LOC100647000	LOC100647000	5mC
NC_063275.1	23176500	23176501	6.53392e-22	-0.77342	4.08881e-16	+	LOC100648827	Cndp2	5mC
NC_063280.1	7101408	7101409	7.38976e-22	-0.739247	4.54277e-16	+	LOC100647433	Rpn9	5mC
NC_063270.1	13254775	13254776	6.06559e-22	-0.754248	3.88889e-16	+	LOC100643603	LOC100643603	5mC
NC_063286.1	4018206	4018207	5.9722e-22	0.740225	3.85265e-16	-	LOC100645066	LOC100645066	5mC
NC_063278.1	10407558	10407559	5.50094e-22	0.780392	3.61326e-16	-	LOC100652128	stau	5mC
NC_063271.1	8746794	8746795	1.9243e-21	-0.612903	1.09294e-15	+	LOC100648012	Gnf1	5mC
NC_063282.1	7225572	7225573	6.46179e-22	0.785714	4.06803e-16	-	LOC100651464	LOC100651464	5mC
NC_063271.1	7420276	7420277	9.07328e-21	-0.776077	4.17713e-15	+	LOC100651179	LOC100651179	5mC
NC_063270.1	12982340	12982341	1.33919e-20	-0.757576	5.78316e-15	+	LOC100642278	LOC100642278	5mC
NC_063282.1	6341702	6341703	1.8057e-21	-0.708333	1.03118e-15	+	LOC100650376	LOC100650376	5mC
NC_063281.1	6271091	6271092	7.34145e-22	-0.921275	4.53978e-16	+	LOC100648111	Sin3A	5mC
NC_063278.1	2837467	2837468	7.53134e-22	-0.813089	4.60273e-16	+	LOC100643491	DEF8	5mC
NC_063275.1	16332973	16332974	6.99095e-22	0.798319	4.34877e-16	-	LOC100645005	LOC100645005	5mC
NC_063279.1	7684066	7684067	2.34364e-21	-0.636364	1.29589e-15	+	LOC100646750	LOC100646750	5mC
NC_063272.1	15330302	15330303	1.17916e-21	0.783505	6.96209e-16	-	LOC100649494	FER	5mC
NC_063273.1	9851293	9851294	1.28359e-21	-0.813325	7.494e-16	+	LOC100646295	LOC100646295	5mC
NC_063283.1	4809781	4809782	1.10312e-21	0.784348	6.55016e-16	-	LOC100652259	LOC100652259	5mC
NC_063269.1	1752784	1752785	1.59845e-21	-0.696429	9.2291e-16	+	LOC100651273	LOC100651273	5mC
NC_063278.1	10533726	10533727	1.3823e-21	-0.766359	8.02547e-16	+	LOC100647630	LOC100647630	5mC
NC_063278.1	10533726	10533727	1.3823e-21	-0.766359	8.02547e-16	+	LOC100645454	Pof	5mC
NC_063275.1	3332112	3332113	1.9942e-21	-0.724186	1.12046e-15	+	LOC100648978	LOC100648978	5mC
NC_063270.1	1649103	1649104	1.24567e-21	0.758694	7.31345e-16	-	LOC100647407	LOC100647407	5mC
NC_063280.1	8165975	8165976	8.99262e-21	-0.676918	4.15832e-15	+	LOC100646035	swm	5mC
NC_063269.1	768552	768553	1.76457e-21	-0.809237	1.01323e-15	+	LOC100645110	Mfap1	5mC
NC_063278.1	19993632	19993633	1.95251e-21	0.814815	1.10297e-15	-	LOC100650870	LOC100650870	5mC
NC_063273.1	521856	521857	2.14051e-21	-0.792973	1.18987e-15	+	LOC100642243	LOC100642243	5mC
NC_063269.1	7890689	7890690	3.44956e-21	0.879509	1.82994e-15	-	LOC100643273	PAPLA1	5mC
NC_063269.1	7890689	7890690	3.44956e-21	0.879509	1.82994e-15	-	LOC105665993	LOC105665993	5mC
NC_063283.1	4809782	4809783	2.38926e-21	0.836066	1.30728e-15	-	LOC100652259	LOC100652259	5mC
NC_063271.1	9542890	9542891	2.37319e-21	-0.734269	1.30533e-15	+	LOC100644008	LOC100644008	5mC
NC_063274.1	7227132	7227133	4.56688e-21	-0.666667	2.32812e-15	+	LOC100647499	Tmem131	5mC
NC_063270.1	13254774	13254775	2.45082e-21	-0.805296	1.33398e-15	+	LOC100643603	LOC100643603	5mC
NC_063284.1	5085558	5085559	2.87828e-21	0.7875	1.5505e-15	-	LOC100647123	LOC100647123	5mC
NC_063273.1	505753	505754	5.63905e-21	-0.655172	2.77978e-15	+	LOC100642877	cpb	5mC
NC_063278.1	10517119	10517120	3.15533e-21	-0.749758	1.69103e-15	+	LOC100642255	LOC100642255	5mC
NC_063279.1	16630172	16630173	3.64166e-21	-0.713303	1.91243e-15	+	LOC100651653	how	5mC
NC_063283.1	10508631	10508632	2.59661e-21	0.747978	1.40601e-15	-	LOC100651856	Gpat4	5mC
NC_063275.1	16412017	16412018	7.85921e-21	-0.634615	3.71172e-15	+	LOC100647461	LOC100647461	5mC
NC_063271.1	18047594	18047595	4.52203e-21	-0.65614	2.3275e-15	+	LOC100644987	LOC100644987	5mC
NC_063286.1	3929420	3929421	3.18314e-21	0.756279	1.69723e-15	-	LOC100642944	LOC100642944	5mC
NC_063279.1	2691003	2691004	4.59785e-21	0.808989	2.33253e-15	-	LOC100645682	Taf5	5mC
NC_063279.1	749983	749984	8.26336e-21	-0.734694	3.85521e-15	+	LOC100644302	PhKgamma	5mC
NC_063273.1	4623589	4623590	5.13137e-21	-0.729381	2.57816e-15	+	LOC100647417	LOC100647417	5mC
NC_063278.1	8667188	8667189	4.37842e-21	-0.853022	2.27647e-15	+	LOC100651211	Cka	5mC
NC_063269.1	801941	801942	4.54339e-21	0.87013	2.3275e-15	-	LOC100646091	LOC100646091	5mC
NC_063272.1	18388400	18388401	3.8613e-21	0.732105	2.01764e-15	-	LOC100647928	RpI135	5mC
NC_063278.1	10407557	10407558	5.76963e-21	0.790698	2.81756e-15	-	LOC100652128	stau	5mC
NC_063270.1	16288074	16288075	6.27003e-21	0.710122	3.0196e-15	-	LOC100648009	LOC100648009	5mC
NC_063284.1	6314172	6314173	1.44623e-20	-0.766667	6.16893e-15	+	LOC100647998	LOC100647998	5mC
NC_063272.1	9743596	9743597	5.71714e-21	-0.753929	2.80504e-15	+	LOC100643280	LOC100643280	5mC
NC_063275.1	13995955	13995956	7.37293e-21	-0.718738	3.51832e-15	+	LOC100644560	Taf4	5mC
NC_063280.1	8165531	8165532	4.52368e-21	0.776426	2.3275e-15	-	LOC100646035	swm	5mC
NC_063269.1	4829671	4829672	7.23095e-21	-0.656515	3.4664e-15	+	LOC100651475	LOC100651475	5mC
NC_063283.1	8574754	8574755	4.96696e-20	-0.857717	1.82773e-14	+	LOC100647000	LOC100647000	5mC
NC_063271.1	7289332	7289333	8.86182e-21	-0.622883	4.11605e-15	+	LOC100642558	morgue	5mC
NC_063285.1	11457314	11457315	5.23985e-21	0.831818	2.62007e-15	-	LOC100643867	LOC100643867	5mC
NC_063273.1	6608180	6608181	7.58609e-21	0.768519	3.60359e-15	-	LOC100646901	LOC100646901	5mC
NC_063270.1	10903309	10903310	5.01381e-21	-0.847311	2.53126e-15	+	LOC100643225	Oseg6	5mC
NC_063284.1	943897	943898	5.39684e-21	0.836364	2.67299e-15	-	LOC100642663	LOC100642663	5mC
NC_063284.1	943897	943898	5.39684e-21	0.836364	2.67299e-15	-	LOC100643426	LOC100643426	5mC
NC_063284.1	4968686	4968687	1.04179e-20	-0.822222	4.67266e-15	+	LOC100642542	shams	5mC
NC_063275.1	20560584	20560585	7.88476e-21	-0.705825	3.71172e-15	+	LOC100650687	Rexo5	5mC
NC_063270.1	10902745	10902746	5.32605e-21	0.857895	2.65049e-15	-	LOC100643225	Oseg6	5mC
NC_063275.1	23489258	23489259	9.34155e-21	-0.693233	4.28177e-15	+	LOC105665957	LOC105665957	5mC
NC_063273.1	9029466	9029467	6.14203e-21	0.800916	2.97165e-15	-	LOC100644844	Vha44	5mC
NC_063274.1	14703214	14703215	1.09943e-20	-0.678154	4.88921e-15	+	LOC100649499	LOC100649499	5mC
NC_063271.1	8805622	8805623	1.14846e-20	0.696078	5.04286e-15	-	LOC100646460	mip40	5mC
NC_063271.1	8994661	8994662	1.85078e-20	-0.764706	7.64493e-15	+	LOC100642601	fand	5mC
NC_063270.1	17993339	17993340	1.01273e-20	0.757282	4.56189e-15	-	LOC100644120	LOC100644120	5mC
NC_063279.1	7834862	7834863	9.753e-21	-0.707453	4.4469e-15	+	LOC100644027	LOC100644027	5mC
NC_063275.1	22039806	22039807	2.58901e-18	0.760759	5.97275e-13	-	LOC100643653	LOC100643653	5mC
NC_063281.1	9678682	9678683	1.12206e-20	-0.789474	4.94777e-15	+	LOC100643340	l(2)37Cb	5mC
NC_063271.1	8805621	8805622	8.01466e-21	0.772841	3.75595e-15	-	LOC100646460	mip40	5mC
NC_063282.1	7438590	7438591	9.7869e-21	0.801417	4.4469e-15	-	LOC100650056	LOC100650056	5mC
NC_063279.1	17544222	17544223	9.75141e-08	-0.414773	0.00132228	+	LOC125386023	LOC125386023	5mC
NC_063270.1	6731761	6731762	1.11528e-20	-0.785994	4.93868e-15	+	LOC100645311	LOC100645311	5mC
NC_063270.1	6731761	6731762	1.11528e-20	-0.785994	4.93868e-15	+	LOC100645434	LOC100645434	5mC
NC_063275.1	22039805	22039806	2.57578e-20	0.752621	1.03532e-14	-	LOC100643653	LOC100643653	5mC
NC_063284.1	3676638	3676639	1.36688e-20	0.752381	5.87846e-15	-	LOC100645899	Stoml2	5mC
NC_063271.1	8999929	8999930	1.68186e-19	0.698788	5.37503e-14	-	LOC100642953	LOC100642953	5mC
NC_063279.1	18269891	18269892	1.38514e-20	-0.800065	5.93259e-15	+	LOC100642894	LOC100642894	5mC
NC_063277.1	15741005	15741006	1.76906e-20	0.7	7.3364e-15	-	LOC100651764	FASN1	5mC
NC_063271.1	2990160	2990161	9.86058e-21	0.803382	4.46098e-15	-	LOC100648591	LOC100648591	5mC
NC_063272.1	1464341	1464342	1.09047e-20	0.777159	4.87011e-15	-	LOC100645355	LOC100645355	5mC
NC_063278.1	3987368	3987369	1.31842e-20	-0.785126	5.71709e-15	+	LOC100643701	LOC100643701	5mC
NC_063284.1	2470527	2470528	1.1791e-20	0.767544	5.15575e-15	-	LOC100650711	SCAP	5mC
NC_063269.1	2156177	2156178	1.4945e-20	-0.805693	6.34893e-15	+	LOC100642191	BRWD3	5mC
NC_063276.1	3619810	3619811	1.70483e-20	-0.723066	7.1552e-15	+	LOC100649260	LOC100649260	5mC
NC_063271.1	8747512	8747513	1.30724e-20	0.746368	5.69225e-15	-	LOC100648012	Gnf1	5mC
NC_063283.1	4460022	4460023	1.72658e-20	-0.713862	7.21748e-15	+	LOC100642303	fbl	5mC
NC_063275.1	3489281	3489282	1.54829e-20	-0.714131	6.55082e-15	+	LOC100649332	LOC100649332	5mC
NC_063275.1	2108239	2108240	1.76079e-20	-0.760049	7.33119e-15	+	LOC100642284	fmt	5mC
NC_063277.1	15735015	15735016	2.80113e-20	-0.805556	1.11731e-14	+	LOC100651764	FASN1	5mC
NC_063275.1	9569009	9569010	8.14454e-20	0.768939	2.81838e-14	-	LOC100644367	wcy	5mC
NC_063275.1	16332974	16332975	1.58904e-20	0.775	6.6961e-15	-	LOC100645005	LOC100645005	5mC
NC_063272.1	9233193	9233194	1.42708e-19	-0.664479	4.64605e-14	+	LOC100644881	LOC100644881	5mC
NC_063284.1	6946631	6946632	2.78065e-18	-0.734596	6.34483e-13	+	LOC100645391	LOC100645391	5mC
NC_063274.1	7173165	7173166	2.17523e-20	0.818182	8.91466e-15	-	LOC100651995	Cpsf6	5mC
NC_063284.1	5610053	5610054	4.69619e-20	-0.697674	1.74654e-14	+	LOC100644504	LOC100644504	5mC
NC_063282.1	6341699	6341700	4.94028e-20	-0.688889	1.82434e-14	+	LOC100650376	LOC100650376	5mC
NC_063274.1	14467416	14467417	2.28206e-20	-0.789048	9.31594e-15	+	LOC100643199	LOC100643199	5mC
NC_063280.1	7101407	7101408	2.88809e-20	-0.731651	1.14761e-14	+	LOC100647433	Rpn9	5mC
NC_063269.1	246624	246625	2.35445e-20	-0.880511	9.5482e-15	+	LOC100650139	LOC100650139	5mC
NC_063273.1	1349039	1349040	2.35723e-20	-0.789855	9.5482e-15	+	LOC100644291	LOC100644291	5mC
NC_063278.1	4262181	4262182	2.51047e-20	0.81529	1.01297e-14	-	LOC100649965	Nhe3	5mC
NC_063275.1	15068758	15068759	1.86026e-20	0.870796	7.65386e-15	-	LOC100647098	Unr	5mC
NC_063279.1	16627147	16627148	6.94461e-20	-0.632653	2.47697e-14	+	LOC105665618	morula	5mC
NC_063269.1	1752757	1752758	7.91712e-20	-0.568966	2.76276e-14	+	LOC100651273	LOC100651273	5mC
NC_063271.1	14232802	14232803	3.46608e-20	-0.713417	1.34656e-14	+	LOC100647292	Ubr3	5mC
NC_063271.1	14803504	14803505	4.25922e-20	0.766667	1.6069e-14	-	LOC100650828	AlaRS-m	5mC
NC_063284.1	2926435	2926436	2.91933e-20	-0.753827	1.15563e-14	+	LOC100646451	Ada3	5mC
NC_063274.1	8680598	8680599	2.65888e-20	0.755102	1.06463e-14	-	LOC100646296	LOC100646296	5mC
NC_063283.1	4460023	4460024	3.86026e-20	-0.84639	1.48863e-14	+	LOC100642303	fbl	5mC
NC_063272.1	15394032	15394033	9.19384e-19	-0.716819	2.33974e-13	+	LOC100643760	LOC100643760	5mC
NC_063278.1	2811243	2811244	5.01498e-20	-0.614238	1.83892e-14	+	LOC100644067	LOC100644067	5mC
NC_063284.1	3626507	3626508	2.93846e-20	0.750833	1.15882e-14	-	LOC100646812	TBPH	5mC
NC_063279.1	17729416	17729417	3.40734e-19	-0.751692	9.91884e-14	+	LOC100646872	Zdhhc8	5mC
NC_063282.1	7245956	7245957	3.10345e-20	0.784323	1.21471e-14	-	LOC100648113	l(1)G0196	5mC
NC_063271.1	8994660	8994661	4.52708e-20	-0.686877	1.70182e-14	+	LOC100642601	fand	5mC
NC_063275.1	1632506	1632507	5.19165e-20	0.789474	1.89044e-14	-	LOC100646907	LOC100646907	5mC
NC_063272.1	13422771	13422772	2.97395e-20	0.819318	1.1684e-14	-	LOC100648856	Ufd4	5mC
NC_063270.1	6731763	6731764	4.11793e-20	-0.767168	1.56898e-14	+	LOC100645311	LOC100645311	5mC
NC_063270.1	6731763	6731764	4.11793e-20	-0.767168	1.56898e-14	+	LOC100645434	LOC100645434	5mC
NC_063272.1	15330303	15330304	4.65388e-20	0.792208	1.74322e-14	-	LOC100649494	FER	5mC
NC_063275.1	13938394	13938395	5.18318e-20	-0.719596	1.89044e-14	+	LOC100642693	Not1	5mC
NC_063278.1	2957609	2957610	7.59719e-20	-0.698113	2.66426e-14	+	LOC100649419	Cdc27	5mC
NC_063274.1	3893130	3893131	1.04809e-19	-0.684211	3.52191e-14	+	LOC100651281	TBCC	5mC
NC_063284.1	5019062	5019063	3.3187e-20	0.765291	1.29412e-14	-	LOC100649192	Vps13D	5mC
NC_063283.1	9831842	9831843	6.31531e-20	0.722222	2.27581e-14	-	LOC100647318	Rcd1	5mC
NC_063275.1	23176501	23176502	4.83224e-20	-0.776961	1.79077e-14	+	LOC100648827	Cndp2	5mC
NC_063274.1	7326428	7326429	5.97957e-20	-0.62605	2.16228e-14	+	LOC100643764	LOC100643764	5mC
NC_063275.1	12728178	12728179	4.12867e-20	-0.796394	1.56898e-14	+	LOC100648362	Prp8	5mC
NC_063280.1	4897262	4897263	4.0994e-20	0.753119	1.56898e-14	-	LOC100647113	LOC100647113	5mC
NC_063270.1	1649290	1649291	4.2397e-20	0.740696	1.60533e-14	-	LOC100647407	LOC100647407	5mC
NC_063272.1	17177382	17177383	3.89683e-20	0.763002	1.49721e-14	-	LOC100649017	LOC100649017	5mC
NC_063278.1	502098	502099	1.08054e-19	-0.693878	3.59627e-14	+	LOC100652006	Pak	5mC
NC_063272.1	1453153	1453154	4.69101e-20	0.744814	1.74654e-14	-	LOC100645104	Chc	5mC
NC_063284.1	5377089	5377090	1.21617e-19	-0.679245	4.02204e-14	+	LOC100643914	aralar1	5mC
NC_063273.1	5531784	5531785	8.09945e-20	-0.674074	2.81209e-14	+	LOC100648708	mus201	5mC
NC_063271.1	7420277	7420278	7.93094e-20	-0.779696	2.76276e-14	+	LOC100651179	LOC100651179	5mC
NC_063274.1	17499674	17499675	9.59454e-20	-0.759593	3.25546e-14	+	LOC100651147	LOC100651147	5mC
NC_063281.1	9678679	9678680	8.73801e-20	-0.766908	3.01377e-14	+	LOC100643340	l(2)37Cb	5mC
NC_063284.1	7144899	7144900	7.36399e-20	0.805825	2.59117e-14	-	LOC100648841	gw	5mC
NC_063285.1	11423574	11423575	7.34923e-20	-0.787179	2.59117e-14	+	LOC105666641	LOC105666641	5mC
NC_063270.1	6730670	6730671	5.79795e-20	0.771765	2.10388e-14	-	LOC100645311	LOC100645311	5mC
NC_063270.1	6730670	6730671	5.79795e-20	0.771765	2.10388e-14	-	LOC100645434	LOC100645434	5mC
NC_063282.1	7289549	7289550	5.96002e-19	-0.635088	1.60945e-13	+	LOC105666482	LOC105666482	5mC
NC_063271.1	18955150	18955151	9.49359e-20	-0.64356	3.23171e-14	+	LOC100645227	LOC100645227	5mC
NC_063269.1	4620703	4620704	6.39184e-20	0.798333	2.29548e-14	-	LOC100649013	Rho1	5mC
NC_063273.1	1696994	1696995	9.8377e-20	-0.728575	3.32717e-14	+	LOC100648131	LOC100648131	5mC
NC_063273.1	1696994	1696995	9.8377e-20	-0.728575	3.32717e-14	+	LOC100648595	LOC100648595	5mC
NC_063283.1	10508630	10508631	9.10437e-19	0.749113	2.3263e-13	-	LOC100651856	Gpat4	5mC
NC_063277.1	6862570	6862571	1.05551e-19	-0.665185	3.53547e-14	+	LOC100644809	ATP6AP2	5mC
NC_063284.1	5601357	5601358	6.97835e-20	0.780586	2.48053e-14	-	LOC100651858	eIF3c	5mC
NC_063276.1	5366897	5366898	9.53099e-19	0.691812	2.41172e-13	-	LOC100646865	LOC100646865	5mC
NC_063276.1	5366897	5366898	9.53099e-19	0.691812	2.41172e-13	-	LOC100645949	SppL	5mC
NC_063271.1	10773853	10773854	9.18126e-20	-0.770204	3.14588e-14	+	LOC100644799	clu	5mC
NC_063271.1	10920007	10920008	7.26056e-20	0.818656	2.5721e-14	-	LOC100642240	LOC100642240	5mC
NC_063283.1	9161572	9161573	1.13133e-19	-0.727082	3.75336e-14	+	LOC100644463	LOC100644463	5mC
NC_063270.1	12986300	12986301	9.08542e-20	-0.765422	3.12328e-14	+	LOC100642278	LOC100642278	5mC
NC_063275.1	12733574	12733575	1.43702e-19	-0.687966	4.64945e-14	+	LOC100648597	LOC100648597	5mC
NC_063271.1	14872978	14872979	1.41607e-19	0.717647	4.6246e-14	-	LOC100650584	Tomosyn	5mC
NC_063274.1	1391442	1391443	6.11796e-19	0.693939	1.6436e-13	-	LOC105666877	Blm	5mC
NC_063273.1	521855	521856	9.43657e-20	-0.830849	3.22279e-14	+	LOC100642243	LOC100642243	5mC
NC_063269.1	814451	814452	2.84132e-19	-0.6	8.41174e-14	+	LOC100649434	LOC100649434	5mC
NC_063269.1	1752626	1752627	6.25602e-19	-0.62823	1.67282e-13	+	LOC100651273	LOC100651273	5mC
NC_063279.1	6551145	6551146	1.06739e-19	0.749608	3.56383e-14	-	LOC100648369	LOC100648369	5mC
NC_063270.1	9396156	9396157	1.40503e-19	-0.767667	4.60294e-14	+	LOC100649799	LOC100649799	5mC
NC_063284.1	4976114	4976115	1.00512e-19	0.931507	3.38842e-14	-	LOC100646203	SCOT	5mC
NC_063272.1	13042490	13042491	2.99706e-19	-0.641509	8.82281e-14	+	LOC100650556	beta-PheRS	5mC
NC_063279.1	16627143	16627144	1.55317e-19	-0.722358	4.9943e-14	+	LOC105665618	morula	5mC
NC_063275.1	24818339	24818340	8.00585e-19	-0.789815	2.06073e-13	+	LOC100644725	LOC100644725	5mC
NC_063270.1	12915785	12915786	1.85528e-19	0.704545	5.83998e-14	-	LOC100651749	AsnRS-m	5mC
NC_063279.1	6648202	6648203	2.93744e-19	-0.717949	8.67174e-14	+	LOC100646513	raptor	5mC
NC_063283.1	8554234	8554235	1.71813e-19	-0.668981	5.45757e-14	+	LOC100647913	LOC100647913	5mC
NC_063279.1	17484837	17484838	3.83382e-18	-0.685606	8.5065e-13	+	LOC100642499	Dlish	5mC
NC_063279.1	8460530	8460531	2.5137e-19	-0.869565	7.68117e-14	+	LOC100646749	LOC100646749	5mC
NC_063274.1	11243920	11243921	2.62433e-19	-0.763158	7.97259e-14	+	LOC100651158	LOC100651158	5mC
NC_063282.1	11628736	11628737	1.40083e-19	0.807845	4.60294e-14	-	LOC100649913	LOC100649913	5mC
NC_063271.1	1670331	1670332	3.69597e-19	-0.659574	1.05822e-13	+	LOC100646218	LOC100646218	5mC
NC_063276.1	3711330	3711331	3.94733e-19	-0.627451	1.11793e-13	+	LOC100650041	LOC100650041	5mC
NC_063282.1	3271599	3271600	3.74849e-19	-0.625	1.06741e-13	+	LOC100646634	LOC100646634	5mC
NC_063285.1	11580643	11580644	2.04712e-19	-0.797161	6.34823e-14	+	LOC100647680	Ubc2	5mC
NC_063279.1	5477201	5477202	1.29415e-19	0.737994	4.26643e-14	-	LOC100646551	LOC100646551	5mC
NC_063274.1	17499673	17499674	5.85414e-19	-0.794952	1.58495e-13	+	LOC100651147	LOC100651147	5mC
NC_063280.1	3144361	3144362	1.97401e-19	-0.733123	6.15808e-14	+	LOC100648836	Lint-O	5mC
NC_063285.1	11540981	11540982	5.39017e-19	-0.621622	1.47461e-13	+	LOC100648695	arr	5mC
NC_063271.1	8809009	8809010	1.99709e-19	-0.783333	6.21152e-14	+	LOC100645981	LOC100645981	5mC
NC_063269.1	2886352	2886353	2.8037e-19	0.702703	8.37151e-14	-	LOC100648155	LOC100648155	5mC
NC_063276.1	1619081	1619082	1.5691e-19	0.740558	5.03005e-14	-	LOC100642758	LOC100642758	5mC
NC_063279.1	10401386	10401387	1.68832e-19	-0.842203	5.37922e-14	+	LOC100648368	FRG1	5mC
NC_063283.1	9187418	9187419	2.41567e-19	-0.633429	7.42502e-14	+	LOC100643302	LOC100643302	5mC
NC_063273.1	9851123	9851124	1.94976e-19	-0.74569	6.11785e-14	+	LOC100646295	LOC100646295	5mC
NC_063271.1	8704065	8704066	4.39364e-19	-0.673913	1.22443e-13	+	LOC100649444	Sem1	5mC
NC_063275.1	23489257	23489258	2.53444e-19	-0.778723	7.72197e-14	+	LOC105665957	LOC105665957	5mC
NC_063284.1	7521049	7521050	2.7574e-19	-0.673701	8.32844e-14	+	LOC100651226	LOC100651226	5mC
NC_063286.1	4056203	4056204	1.83859e-19	-0.76318	5.80491e-14	+	LOC100646081	PKD	5mC
NC_063269.1	5990516	5990517	2.82711e-19	-0.643842	8.39715e-14	+	LOC100644873	LOC100644873	5mC
NC_063279.1	10331389	10331390	2.79494e-19	0.834541	8.36924e-14	-	LOC100642390	P5CDh1	5mC
NC_063273.1	1555488	1555489	3.68605e-19	0.671053	1.05822e-13	-	LOC100650523	pic	5mC
NC_063273.1	6596634	6596635	4.67856e-19	-0.686275	1.29348e-13	+	LOC100643647	LOC100643647	5mC
NC_063284.1	5610054	5610055	3.23776e-19	-0.8125	9.478e-14	+	LOC100644504	LOC100644504	5mC
NC_063275.1	15222036	15222037	2.17479e-19	-0.732468	6.70435e-14	+	LOC100648513	LOC100648513	5mC
NC_063279.1	6790642	6790643	2.84386e-17	-0.590476	5.08903e-12	+	LOC100645020	ckn	5mC
NC_063280.1	8048592	8048593	1.83542e-19	0.806461	5.80491e-14	-	LOC100648797	LOC100648797	5mC
NC_063280.1	8048592	8048593	1.83542e-19	0.806461	5.80491e-14	-	LOC100648486	Brf	5mC
NC_063281.1	521214	521215	3.01341e-19	-0.766284	8.84603e-14	+	LOC125386241	LOC125386241	5mC
NC_063275.1	2108238	2108239	1.33078e-18	-0.771184	3.21188e-13	+	LOC100642284	fmt	5mC
NC_063270.1	15961783	15961784	2.76709e-19	0.750105	8.33362e-14	-	LOC100647370	gek	5mC
NC_063272.1	7698128	7698129	2.47631e-19	-0.833333	7.58909e-14	+	LOC100644482	LOC100644482	5mC
NC_063282.1	290777	290778	2.09311e-19	0.779731	6.47164e-14	-	LOC100650499	Grip91	5mC
NC_063270.1	10901815	10901816	3.45906e-19	-0.749403	1.00414e-13	+	LOC100643225	Oseg6	5mC
NC_063284.1	4705567	4705568	7.47826e-19	-0.622222	1.94893e-13	+	LOC100651429	LOC100651429	5mC
NC_063271.1	18959828	18959829	3.64222e-19	-0.731818	1.04857e-13	+	LOC100645227	LOC100645227	5mC
NC_063271.1	7153993	7153994	1.29751e-18	-0.705637	3.15343e-13	+	LOC100648506	LOC100648506	5mC
NC_063275.1	15222037	15222038	8.14475e-19	-0.760952	2.09133e-13	+	LOC100648513	LOC100648513	5mC
NC_063271.1	14528408	14528409	2.79355e-19	0.678846	8.36924e-14	-	LOC125387213	LOC125387213	5mC
NC_063271.1	14528408	14528409	2.79355e-19	0.678846	8.36924e-14	-	LOC100644393	LOC100644393	5mC
NC_063283.1	4891063	4891064	3.32469e-19	0.756667	9.70528e-14	-	LOC100649713	LOC100649713	5mC
NC_063282.1	5438740	5438741	3.88324e-19	0.792208	1.10277e-13	-	LOC100645689	lt	5mC
NC_063282.1	3269385	3269386	3.62789e-19	0.728125	1.04733e-13	-	LOC100646634	LOC100646634	5mC
NC_063274.1	21977741	21977742	2.70675e-19	0.792282	8.19916e-14	-	LOC100648347	Zn72D	5mC
NC_063279.1	1323802	1323803	3.01885e-17	-0.731884	5.37456e-12	+	LOC100648908	LOC100648908	5mC
NC_063271.1	10773852	10773853	1.95527e-19	-0.989691	6.11785e-14	+	LOC100644799	clu	5mC
NC_063281.1	6279938	6279939	3.47518e-19	-0.716338	1.00603e-13	+	LOC100647991	LOC100647991	5mC
NC_063275.1	15590043	15590044	4.32211e-19	0.725664	1.20771e-13	-	LOC100642929	lqf	5mC
NC_063277.1	2327384	2327385	7.97562e-19	-0.666667	2.05802e-13	+	LOC100646347	LOC100646347	5mC
NC_063278.1	20016791	20016792	3.73369e-19	0.684153	1.0661e-13	-	LOC100642986	LOC100642986	5mC
NC_063273.1	1579753	1579754	5.68134e-19	-0.720988	1.54618e-13	+	LOC100650641	LOC100650641	5mC
NC_063273.1	1573875	1573876	9.20173e-19	-0.707317	2.33974e-13	+	LOC100651197	LOC100651197	5mC
NC_063273.1	1573875	1573876	9.20173e-19	-0.707317	2.33974e-13	+	LOC100650765	LOC100650765	5mC
NC_063283.1	2710563	2710564	1.00511e-18	-0.666667	2.51893e-13	+	LOC100649118	LOC100649118	5mC
NC_063283.1	10471589	10471590	4.08012e-19	0.743529	1.15242e-13	-	LOC100643219	LOC100643219	5mC
NC_063275.1	15589112	15589113	6.27143e-19	-0.636488	1.67282e-13	+	LOC100642929	lqf	5mC
NC_063278.1	13763935	13763936	2.21871e-18	-0.656566	5.22258e-13	+	LOC100645734	Mapmodulin	5mC
NC_063269.1	817653	817654	1.06245e-18	-0.634615	2.64361e-13	+	LOC100649434	LOC100649434	5mC
NC_063275.1	20560581	20560582	5.70731e-19	-0.67478	1.54921e-13	+	LOC100650687	Rexo5	5mC
NC_063272.1	17654933	17654934	4.75888e-19	0.719751	1.31222e-13	-	LOC100642561	LOC100642561	5mC
NC_063285.1	11091556	11091557	5.20894e-19	-0.71662	1.42878e-13	+	LOC100643866	LOC100643866	5mC
NC_063279.1	5475629	5475630	1.18457e-18	-0.684211	2.89916e-13	+	LOC100646551	LOC100646551	5mC
NC_063279.1	17540957	17540958	1.77521e-07	-0.404672	0.00219771	+	LOC125386022	LOC125386022	5mC
NC_063272.1	18337326	18337327	4.17784e-19	0.770068	1.17684e-13	-	LOC100650316	LOC100650316	5mC
NC_063279.1	13499884	13499885	7.05445e-19	-0.717974	1.857e-13	+	LOC100645919	LOC100645919	5mC
NC_063277.1	18045181	18045182	4.19645e-19	0.808547	1.17891e-13	-	LOC100648755	MESR4	5mC
NC_063271.1	1852139	1852140	6.07007e-18	0.763101	1.27637e-12	-	LOC100643314	Fpgs1	5mC
NC_063271.1	1852139	1852140	6.07007e-18	0.763101	1.27637e-12	-	LOC100643112	sws	5mC
NC_063279.1	6648201	6648202	6.72083e-19	-0.678458	1.78265e-13	+	LOC100646513	raptor	5mC
NC_063282.1	7999834	7999835	4.27125e-19	0.70973	1.1967e-13	-	LOC100643176	LOC100643176	5mC
NC_063275.1	23277433	23277434	6.88465e-19	-0.72619	1.82148e-13	+	LOC100649998	MED23	5mC
NC_063273.1	7960660	7960661	4.63657e-19	0.669643	1.28527e-13	-	LOC100649878	LOC100649878	5mC
NC_063271.1	9595805	9595806	1.24896e-18	0.76272	3.04961e-13	-	LOC100651597	Elp3	5mC
NC_063274.1	5198627	5198628	6.44079e-19	0.775	1.71272e-13	-	LOC100651077	syd	5mC
NC_063282.1	2369461	2369462	6.9868e-19	0.6875	1.84384e-13	-	LOC100645501	LOC100645501	5mC
NC_063283.1	2710562	2710563	3.95968e-12	-0.652807	1.99138e-07	+	LOC100649118	LOC100649118	5mC
NC_063270.1	3912257	3912258	8.46717e-19	-0.654422	2.16879e-13	+	LOC100648958	Ipk1	5mC
NC_063270.1	14499431	14499432	4.62468e-19	0.710874	1.28527e-13	-	LOC105667087	Slh	5mC
NC_063273.1	1210370	1210371	7.17305e-19	-0.743598	1.87876e-13	+	LOC100648772	LOC100648772	5mC
NC_063273.1	1210370	1210371	7.17305e-19	-0.743598	1.87876e-13	+	LOC125385185	LOC125385185	5mC
NC_063272.1	17177385	17177386	4.92978e-19	0.759477	1.35576e-13	-	LOC100649017	LOC100649017	5mC
NC_063279.1	7924881	7924882	6.02196e-19	0.740761	1.62198e-13	-	LOC100647074	LOC100647074	5mC
NC_063284.1	5601356	5601357	7.96262e-19	0.7875	2.05802e-13	-	LOC100651858	eIF3c	5mC
NC_063281.1	6271092	6271093	7.33668e-19	-0.74052	1.91681e-13	+	LOC100648111	Sin3A	5mC
NC_063278.1	10517122	10517123	6.27474e-19	-0.73587	1.67282e-13	+	LOC100642255	LOC100642255	5mC
NC_063269.1	246625	246626	1.07825e-18	-0.884615	2.67022e-13	+	LOC100650139	LOC100650139	5mC
NC_063271.1	14248048	14248049	9.73564e-19	0.75	2.45756e-13	-	LOC100647292	Ubr3	5mC
NC_063279.1	749979	749980	2.01928e-17	-0.67344	3.72837e-12	+	LOC100644302	PhKgamma	5mC
NC_063284.1	2926417	2926418	1.06516e-18	-0.661803	2.64406e-13	+	LOC100646451	Ada3	5mC
NC_063280.1	5733345	5733346	1.90469e-17	-0.739011	3.54183e-12	+	LOC100644222	LOC100644222	5mC
NC_063271.1	1908656	1908657	1.08914e-18	-0.634409	2.68447e-13	+	LOC100642319	Nup214	5mC
NC_063285.1	11097871	11097872	3.40279e-17	0.638528	6.0171e-12	-	LOC100643428	LOC100643428	5mC
NC_063271.1	8999928	8999929	7.16294e-19	0.743374	1.87876e-13	-	LOC100642953	LOC100642953	5mC
NC_063270.1	9476675	9476676	9.87073e-19	-0.743302	2.47968e-13	+	LOC100650430	LOC100650430	5mC
NC_063275.1	23438075	23438076	1.31101e-18	-0.621739	3.17148e-13	+	LOC100650962	Mical	5mC
NC_063283.1	2684454	2684455	2.44443e-18	-0.574074	5.71492e-13	+	LOC100648657	uex	5mC
NC_063280.1	7101405	7101406	5.0387e-17	-0.688322	8.45221e-12	+	LOC100647433	Rpn9	5mC
NC_063284.1	6946641	6946642	5.61326e-18	-0.768205	1.19231e-12	+	LOC100645391	LOC100645391	5mC
NC_063269.1	14477627	14477628	7.89481e-19	0.827812	2.04728e-13	-	LOC100645113	LOC100645113	5mC
NC_063278.1	4857178	4857179	2.51732e-18	-0.581818	5.85911e-13	+	LOC100647386	LOC100647386	5mC
NC_063281.1	12232039	12232040	1.598e-18	-0.677518	3.81279e-13	+	LOC100650374	LOC100650374	5mC
NC_063275.1	15222029	15222030	1.10289e-18	-0.676497	2.71195e-13	+	LOC100648513	LOC100648513	5mC
NC_063278.1	4864916	4864917	7.62357e-19	0.809618	1.98185e-13	-	LOC100647152	TfIIFbeta	5mC
NC_063280.1	7065890	7065891	1.94637e-18	-0.711111	4.62289e-13	+	LOC100647784	LOC100647784	5mC
NC_063271.1	2990159	2990160	9.30727e-19	0.723755	2.36083e-13	-	LOC100648591	LOC100648591	5mC
NC_063269.1	1752783	1752784	1.05311e-18	-0.763012	2.62663e-13	+	LOC100651273	LOC100651273	5mC
NC_063286.1	4056963	4056964	1.60311e-18	-0.63335	3.81626e-13	+	LOC100646081	PKD	5mC
NC_063286.1	4036862	4036863	4.52069e-17	-0.5435	7.70697e-12	+	LOC100645852	LOC100645852	5mC
NC_063275.1	20026279	20026280	3.10723e-18	-0.591837	7.01345e-13	+	LOC100646784	LOC100646784	5mC
NC_063272.1	573209	573210	1.54704e-18	-0.655556	3.69965e-13	+	LOC100642473	Ddx1	5mC
NC_063278.1	13961728	13961729	1.02939e-18	0.781078	2.5736e-13	-	LOC100647165	Galphaq	5mC
NC_063269.1	6668845	6668846	1.42462e-18	-0.657397	3.41471e-13	+	LOC100651630	Bsg25D	5mC
NC_063279.1	1247784	1247785	1.08129e-18	0.751971	2.67141e-13	-	LOC100649968	Dsor1	5mC
NC_063283.1	121423	121424	1.18387e-18	0.698873	2.89916e-13	-	LOC100652257	mRpL1	5mC
NC_063283.1	121423	121424	1.18387e-18	0.698873	2.89916e-13	-	LOC125386388	LOC125386388	5mC
NC_063283.1	5578151	5578152	1.30171e-18	-0.73166	3.15629e-13	+	LOC100643467	LOC100643467	5mC
NC_063275.1	15590042	15590043	2.21885e-18	0.603774	5.22258e-13	-	LOC100642929	lqf	5mC
NC_063276.1	1664009	1664010	9.81334e-19	0.867742	2.4712e-13	-	LOC100643809	pds5	5mC
NC_063269.1	5990517	5990518	1.4157e-18	-0.855922	3.40111e-13	+	LOC100644873	LOC100644873	5mC
NC_063272.1	9227292	9227293	2.56869e-18	0.681818	5.95217e-13	-	LOC100645367	Dnali1	5mC
NC_063278.1	4864396	4864397	1.29255e-18	0.723335	3.14869e-13	-	LOC100647152	TfIIFbeta	5mC
NC_063275.1	13995956	13995957	1.53407e-16	-0.785481	2.31675e-11	+	LOC100644560	Taf4	5mC
NC_063278.1	3151704	3151705	2.35588e-18	0.717949	5.52024e-13	-	LOC100647629	LOC100647629	5mC
NC_063286.1	4024714	4024715	6.42588e-18	0.743132	1.34308e-12	-	LOC100645472	Gip	5mC
NC_063279.1	1945189	1945190	2.58469e-18	-0.656897	5.97275e-13	+	LOC100647865	LOC100647865	5mC
NC_063270.1	9396155	9396156	2.0127e-18	-0.729372	4.7588e-13	+	LOC100649799	LOC100649799	5mC
NC_063273.1	3928096	3928097	2.50014e-18	-0.74907	5.83211e-13	+	LOC100651678	ewg	5mC
NC_063280.1	9281334	9281335	1.96435e-18	-0.773092	4.655e-13	+	LOC100646004	mew	5mC
NC_063278.1	3981428	3981429	2.64171e-18	-0.713488	6.06756e-13	+	LOC100644096	Tmem43	5mC
NC_063283.1	1549491	1549492	5.57471e-18	-0.740741	1.18653e-12	+	LOC100649034	Fmr1	5mC
NC_063272.1	15626667	15626668	7.8354e-18	-0.760402	1.59619e-12	+	LOC100646583	MRP	5mC
NC_063278.1	3080898	3080899	2.65192e-18	-0.733158	6.07764e-13	+	LOC100648287	LOC100648287	5mC
NC_063269.1	768553	768554	2.61019e-18	-0.720175	6.00836e-13	+	LOC100645110	Mfap1	5mC
NC_063275.1	3440106	3440107	3.47234e-17	-0.758194	6.10908e-12	+	LOC100646505	LOC100646505	5mC
NC_063284.1	6048287	6048288	2.74321e-18	-0.654437	6.2731e-13	+	LOC125386527	LOC125386527	5mC
NC_063284.1	6048287	6048288	2.74321e-18	-0.654437	6.2731e-13	+	LOC100644742	LOC100644742	5mC
NC_063275.1	12733576	12733577	3.3266e-18	-0.657051	7.4763e-13	+	LOC100648597	LOC100648597	5mC
NC_063279.1	16630262	16630263	3.07924e-18	-0.804177	6.96876e-13	+	LOC100651653	how	5mC
NC_063275.1	13937920	13937921	3.34549e-18	-0.669087	7.48656e-13	+	LOC100642693	Not1	5mC
NC_063271.1	10920494	10920495	3.06183e-18	0.746988	6.95605e-13	-	LOC100642240	LOC100642240	5mC
NC_063274.1	12013520	12013521	3.6952e-18	0.652632	8.22151e-13	-	LOC100644964	LOC100644964	5mC
NC_063284.1	6233426	6233427	4.15003e-17	-0.710526	7.15679e-12	+	LOC100646806	Hnf4	5mC
NC_063283.1	2878995	2878996	3.87784e-18	-0.634085	8.5678e-13	+	LOC100652212	LOC100652212	5mC
NC_063279.1	7254555	7254556	9.26347e-18	-0.541667	1.85457e-12	+	LOC100650853	Stt3A	5mC
NC_063284.1	3676332	3676333	2.34588e-18	0.760101	5.50915e-13	-	LOC100645899	Stoml2	5mC
NC_063276.1	3619811	3619812	7.275e-18	-0.69697	1.50112e-12	+	LOC100649260	LOC100649260	5mC
NC_063272.1	3792776	3792777	3.89138e-18	-0.6196	8.57956e-13	+	LOC100647495	LOC100647495	5mC
NC_063273.1	712128	712129	3.08076e-18	-0.725116	6.96876e-13	+	LOC100643402	LOC100643402	5mC
NC_063276.1	1651864	1651865	9.78909e-18	-0.56	1.94511e-12	+	LOC100643936	Usp20-33	5mC
NC_063270.1	10380175	10380176	4.62566e-18	-0.723626	9.94665e-13	+	LOC100649159	Tfb1	5mC
NC_063277.1	2454296	2454297	4.54819e-18	-0.686248	9.83113e-13	+	LOC100642571	skd	5mC
NC_063270.1	14676601	14676602	4.33579e-18	-0.702521	9.42026e-13	+	LOC100651947	ATP8A	5mC
NC_063284.1	6314168	6314169	9.79018e-18	-0.666667	1.94511e-12	+	LOC100647998	LOC100647998	5mC
NC_063274.1	14900889	14900890	4.05282e-18	0.722222	8.89795e-13	-	LOC100651759	LOC100651759	5mC
NC_063269.1	1256434	1256435	3.33396e-18	0.715088	7.47677e-13	-	LOC100643271	Sil1	5mC
NC_063275.1	24609711	24609712	2.89808e-18	0.728825	6.59837e-13	-	LOC100644294	eRF1	5mC
NC_063278.1	14808377	14808378	3.12615e-18	0.710867	7.04097e-13	-	LOC100650671	LOC100650671	5mC
NC_063283.1	4832791	4832792	4.95999e-18	0.651376	1.06001e-12	-	LOC100652059	LOC100652059	5mC
NC_063274.1	6382419	6382420	4.56253e-18	0.72381	9.83113e-13	-	LOC100643197	LOC100643197	5mC
NC_063277.1	2327383	2327384	3.93426e-18	-0.683093	8.65584e-13	+	LOC100646347	LOC100646347	5mC
NC_063284.1	5603106	5603107	7.8492e-17	-0.781481	1.25919e-11	+	LOC100651858	eIF3c	5mC
NC_063271.1	18955153	18955154	7.33073e-17	-0.648066	1.18409e-11	+	LOC100645227	LOC100645227	5mC
NC_063282.1	7289550	7289551	5.96564e-18	-0.704167	1.25694e-12	+	LOC105666482	LOC105666482	5mC
NC_063273.1	7290870	7290871	5.95414e-18	-0.777058	1.25694e-12	+	LOC100651717	LOC100651717	5mC
NC_063275.1	20232428	20232429	4.80503e-16	-0.558213	6.45441e-11	+	LOC100648899	Vps8	5mC
NC_063271.1	2308820	2308821	1.09046e-17	-0.591837	2.14209e-12	+	LOC100650237	LOC100650237	5mC
NC_063275.1	13938395	13938396	4.11264e-18	-0.801544	8.97721e-13	+	LOC100642693	Not1	5mC
NC_063278.1	16390906	16390907	3.69751e-18	0.722426	8.22151e-13	-	LOC100642290	RasGAP1	5mC
NC_063283.1	7103281	7103282	5.9739e-17	0.755992	9.86266e-12	-	LOC100646364	LOC100646364	5mC
NC_063271.1	2992239	2992240	3.5955e-18	0.896552	8.02884e-13	-	LOC100648591	LOC100648591	5mC
NC_063280.1	9332031	9332032	5.69081e-18	-0.63052	1.20389e-12	+	LOC100649591	LOC100649591	5mC
NC_063280.1	5747187	5747188	3.84227e-18	0.751961	8.50718e-13	-	LOC100645686	LOC100645686	5mC
NC_063275.1	24929598	24929599	4.79351e-18	0.748714	1.02653e-12	-	LOC100646589	LOC100646589	5mC
NC_063274.1	7235887	7235888	5.66892e-18	-0.660882	1.20169e-12	+	LOC105665840	LOC105665840	5mC
NC_063274.1	14900890	14900891	4.11469e-18	0.678017	8.97721e-13	-	LOC100651759	LOC100651759	5mC
NC_063274.1	16623780	16623781	6.51081e-18	-0.676162	1.35541e-12	+	LOC100645735	Snap29	5mC
NC_063269.1	690125	690126	4.11078e-18	0.701847	8.97721e-13	-	LOC100642312	Atg3	5mC
NC_063278.1	2958264	2958265	4.55449e-18	0.793373	9.83113e-13	-	LOC100649419	Cdc27	5mC
NC_063284.1	6314171	6314172	7.78209e-18	-0.724324	1.58842e-12	+	LOC100647998	LOC100647998	5mC
NC_063269.1	6481114	6481115	4.3992e-17	-0.719675	7.5244e-12	+	LOC100648664	LOC100648664	5mC
NC_063278.1	14750380	14750381	7.36506e-18	-0.704286	1.51216e-12	+	LOC100651471	His2Av	5mC
NC_063281.1	9616288	9616289	4.64139e-18	0.725141	9.96e-13	-	LOC100645808	LOC100645808	5mC
NC_063273.1	11146966	11146967	7.2353e-18	-0.671406	1.49729e-12	+	LOC100645370	LOC100645370	5mC
NC_063284.1	2903207	2903208	6.40025e-18	-0.67915	1.3404e-12	+	LOC100646692	Br140	5mC
NC_063277.1	1361714	1361715	8.24068e-18	-0.633766	1.66899e-12	+	LOC100642456	LOC100642456	5mC
NC_063275.1	3489278	3489279	6.19968e-18	-0.66453	1.30101e-12	+	LOC100649332	LOC100649332	5mC
NC_063282.1	5379963	5379964	1.51025e-17	-0.539683	2.85923e-12	+	LOC100645138	LOC100645138	5mC
NC_063282.1	5379963	5379964	1.51025e-17	-0.539683	2.85923e-12	+	LOC100645386	LOC100645386	5mC
NC_063285.1	11315698	11315699	5.0628e-18	0.704212	1.07978e-12	-	LOC100644465	Dnaaf5	5mC
NC_063275.1	12733575	12733576	1.40315e-17	-0.625	2.69059e-12	+	LOC100648597	LOC100648597	5mC
NC_063280.1	3239071	3239072	7.28253e-18	-0.630714	1.50112e-12	+	LOC100650336	LOC100650336	5mC
NC_063275.1	1432386	1432387	7.11785e-16	-0.509236	9.22898e-11	+	LOC100642756	LOC100642756	5mC
NC_063273.1	746651	746652	1.12364e-17	-0.717391	2.20313e-12	+	LOC100647455	Isha	5mC
NC_063281.1	521210	521211	8.41888e-18	-0.667557	1.69849e-12	+	LOC125386241	LOC125386241	5mC
NC_063281.1	9560497	9560498	9.51296e-18	0.8	1.89725e-12	-	LOC100647475	Dd	5mC
NC_063282.1	2381657	2381658	9.00454e-18	-0.704185	1.80619e-12	+	LOC100645607	Wdr37	5mC
NC_063282.1	2381657	2381658	9.00454e-18	-0.704185	1.80619e-12	+	LOC100651099	LOC100651099	5mC
NC_063273.1	9897991	9897992	7.38838e-17	-0.734524	1.19156e-11	+	LOC100650881	ctrip	5mC
NC_063279.1	7939758	7939759	1.37127e-17	-0.85	2.64402e-12	+	LOC100651575	LOC100651575	5mC
NC_063271.1	17850779	17850780	7.96348e-18	-0.683457	1.61912e-12	+	LOC100644194	SdhA	5mC
NC_063272.1	13017908	13017909	1.7355e-17	-0.588235	3.24453e-12	+	LOC100650920	LOC100650920	5mC
NC_063283.1	2684453	2684454	1.71004e-17	-0.666667	3.20841e-12	+	LOC100648657	uex	5mC
NC_063279.1	5475630	5475631	1.01504e-17	-0.568966	2.00524e-12	+	LOC100646551	LOC100646551	5mC
NC_063284.1	3494186	3494187	9.81604e-18	0.725	1.94655e-12	-	LOC100650022	kz	5mC
NC_063283.1	3058370	3058371	1.73216e-17	-0.666667	3.24409e-12	+	LOC100643060	5PtaseI	5mC
NC_063270.1	16042115	16042116	7.07482e-18	0.744444	1.46698e-12	-	LOC100648929	Kdm5	5mC
NC_063278.1	20016790	20016791	6.44063e-18	0.74205	1.34348e-12	-	LOC100642986	LOC100642986	5mC
NC_063272.1	9212671	9212672	2.22867e-17	-0.583333	4.08612e-12	+	LOC100645986	LOC100645986	5mC
NC_063270.1	17993342	17993343	1.04597e-17	0.696078	2.06244e-12	-	LOC100644120	LOC100644120	5mC
NC_063277.1	18005457	18005458	8.48203e-18	-0.793662	1.70794e-12	+	LOC100647778	LOC100647778	5mC
NC_063277.1	18005457	18005458	8.48203e-18	-0.793662	1.70794e-12	+	LOC100647661	LOC100647661	5mC
NC_063278.1	19942850	19942851	1.41748e-17	-0.746467	2.70813e-12	+	LOC100651907	LOC100651907	5mC
NC_063275.1	3441731	3441732	7.6074e-18	0.703704	1.55886e-12	-	LOC100646505	LOC100646505	5mC
NC_063271.1	8802397	8802398	1.17312e-17	-0.707996	2.27876e-12	+	LOC100646336	Mipp2	5mC
NC_063271.1	8802397	8802398	1.17312e-17	-0.707996	2.27876e-12	+	LOC100646460	mip40	5mC
NC_063278.1	2895074	2895075	1.15617e-17	-0.703182	2.25002e-12	+	LOC100652199	LOC100652199	5mC
NC_063271.1	7289333	7289334	4.6663e-17	-0.57852	7.90365e-12	+	LOC100642558	morgue	5mC
NC_063285.1	11418502	11418503	6.53596e-18	0.864055	1.35794e-12	-	LOC100648727	LOC100648727	5mC
NC_063280.1	8843091	8843092	9.40132e-18	-0.72675	1.87857e-12	+	LOC100648876	LOC100648876	5mC
NC_063274.1	22385080	22385081	1.14029e-17	-0.655172	2.22327e-12	+	LOC100645931	LOC100645931	5mC
NC_063284.1	3276945	3276946	4.56726e-17	0.736904	7.77369e-12	-	LOC100642625	Pdfr	5mC
NC_063284.1	3276945	3276946	4.56726e-17	0.736904	7.77369e-12	-	LOC100642391	rdgBbeta	5mC
NC_063275.1	24609712	24609713	8.333e-18	0.684013	1.68442e-12	-	LOC100644294	eRF1	5mC
NC_063281.1	12232038	12232039	1.40088e-17	-0.764759	2.69059e-12	+	LOC100650374	LOC100650374	5mC
NC_063284.1	4976113	4976114	1.13243e-17	0.823529	2.2162e-12	-	LOC100646203	SCOT	5mC
NC_063284.1	3676637	3676638	3.08999e-16	0.704701	4.39349e-11	-	LOC100645899	Stoml2	5mC
NC_063279.1	13668961	13668962	7.70145e-18	0.871976	1.57504e-12	-	LOC100642969	LOC100642969	5mC
NC_063285.1	11136292	11136293	1.66781e-17	-0.715517	3.14613e-12	+	LOC100642426	LOC100642426	5mC
NC_063269.1	6644712	6644713	4.95898e-17	0.684296	8.34527e-12	-	LOC100642192	lqfR	5mC
NC_063276.1	1619080	1619081	2.36433e-16	0.780952	3.42698e-11	-	LOC100642758	LOC100642758	5mC
NC_063277.1	12836419	12836420	7.94911e-17	-0.667951	1.27022e-11	+	LOC100650531	LOC100650531	5mC
NC_063271.1	12897476	12897477	1.01424e-17	0.702651	2.00524e-12	-	LOC100651950	LOC100651950	5mC
NC_063270.1	6731764	6731765	1.28104e-17	-0.735294	2.47919e-12	+	LOC100645311	LOC100645311	5mC
NC_063270.1	6731764	6731765	1.28104e-17	-0.735294	2.47919e-12	+	LOC100645434	LOC100645434	5mC
NC_063280.1	12707204	12707205	1.3501e-17	-0.720862	2.60801e-12	+	LOC100650052	LOC100650052	5mC
NC_063270.1	12908818	12908819	1.10458e-16	0.71968	1.72034e-11	-	LOC100651069	Pcf11	5mC
NC_063277.1	15741008	15741009	1.67828e-17	0.648936	3.16018e-12	-	LOC100651764	FASN1	5mC
NC_063271.1	14247911	14247912	1.40599e-17	-0.683152	2.6911e-12	+	LOC100647292	Ubr3	5mC
NC_063278.1	2957610	2957611	1.54081e-17	-0.637987	2.91182e-12	+	LOC100649419	Cdc27	5mC
NC_063278.1	16388261	16388262	3.17749e-17	-0.648649	5.62823e-12	+	LOC100642290	RasGAP1	5mC
NC_063273.1	5750738	5750739	1.37719e-17	0.692308	2.65054e-12	-	LOC100646703	LOC100646703	5mC
NC_063280.1	8843092	8843093	1.46118e-17	-0.666087	2.78145e-12	+	LOC100648876	LOC100648876	5mC
NC_063280.1	7101411	7101412	1.49181e-17	-0.682567	2.82944e-12	+	LOC100647433	Rpn9	5mC
NC_063279.1	17589060	17589061	3.16649e-17	-0.617021	5.61828e-12	+	LOC100644857	Faf2	5mC
NC_063285.1	10039895	10039896	1.75922e-17	-0.589899	3.28301e-12	+	LOC100642271	IntS11	5mC
NC_063274.1	11515688	11515689	1.13933e-17	0.698528	2.22327e-12	-	LOC100642690	mei-9	5mC
NC_063281.1	521211	521212	2.17876e-17	-0.775	4.00868e-12	+	LOC125386241	LOC125386241	5mC
NC_063282.1	1114559	1114560	1.07493e-17	0.731912	2.11557e-12	-	LOC100646198	LOC100646198	5mC
NC_063274.1	7326425	7326426	1.89956e-17	-0.588451	3.53859e-12	+	LOC100643764	LOC100643764	5mC
NC_063270.1	2298063	2298064	3.63885e-17	-0.589286	6.3592e-12	+	LOC100652186	LOC100652186	5mC
NC_063279.1	17968437	17968438	1.45365e-17	-0.806588	2.77216e-12	+	LOC100648874	LOC100648874	5mC
NC_063275.1	24609746	24609747	1.48542e-17	0.691975	2.82244e-12	-	LOC100644294	eRF1	5mC
NC_063274.1	222202	222203	2.94477e-17	-0.751525	5.2606e-12	+	LOC100647048	ClpX	5mC
NC_063285.1	10899447	10899448	2.63255e-17	-0.585916	4.79296e-12	+	LOC100646928	TMS1	5mC
NC_063279.1	6435283	6435284	5.15838e-17	-0.604651	8.6115e-12	+	LOC100649778	LOC100649778	5mC
NC_063272.1	18157293	18157294	4.58407e-17	-0.642857	7.78961e-12	+	LOC100644206	LOC100644206	5mC
NC_063271.1	8705559	8705560	3.85031e-17	-0.717949	6.68404e-12	+	LOC100649204	LOC100649204	5mC
NC_063275.1	2996763	2996764	4.85139e-17	-0.709677	8.17738e-12	+	LOC100651444	Myb	5mC
NC_063279.1	5548104	5548105	1.96933e-17	0.624824	3.64258e-12	-	LOC105666229	LOC105666229	5mC
NC_063275.1	16344542	16344543	2.23733e-17	-0.693684	4.09481e-12	+	LOC100645375	LOC100645375	5mC
NC_063279.1	7251967	7251968	2.83422e-17	0.651376	5.08903e-12	-	LOC100650735	LOC100650735	5mC
NC_063273.1	5531787	5531788	2.67499e-17	-0.635953	4.85332e-12	+	LOC100648708	mus201	5mC
NC_063273.1	5531783	5531784	7.83237e-17	-0.639289	1.25919e-11	+	LOC100648708	mus201	5mC
NC_063282.1	6641888	6641889	1.95362e-17	0.736814	3.61993e-12	-	LOC100651659	LOC100651659	5mC
NC_063272.1	18157294	18157295	2.9555e-17	-0.660969	5.27076e-12	+	LOC100644206	LOC100644206	5mC
NC_063275.1	23435934	23435935	2.32997e-17	-0.718876	4.2569e-12	+	LOC100650962	Mical	5mC
NC_063278.1	2288065	2288066	2.08607e-17	0.696338	3.8449e-12	-	LOC100648793	LOC100648793	5mC
NC_063270.1	1649277	1649278	1.9444e-17	0.756537	3.60926e-12	-	LOC100647407	LOC100647407	5mC
NC_063272.1	642371	642372	3.43302e-17	0.728571	6.05711e-12	-	LOC100631054	LOC100631054	5mC
NC_063278.1	10533725	10533726	2.78204e-17	-0.671527	5.01274e-12	+	LOC100647630	LOC100647630	5mC
NC_063278.1	10533725	10533726	2.78204e-17	-0.671527	5.01274e-12	+	LOC100645454	Pof	5mC
NC_063270.1	10497888	10497889	4.14178e-17	0.612903	7.15437e-12	-	LOC100644080	Hmt4-20	5mC
NC_063272.1	13422772	13422773	2.22579e-17	0.725292	4.08612e-12	-	LOC100648856	Ufd4	5mC
NC_063271.1	14759563	14759564	2.77323e-17	-0.720238	5.00549e-12	+	LOC100646047	LOC100646047	5mC
NC_063271.1	2304395	2304396	2.70139e-17	-0.815179	4.88427e-12	+	LOC100650476	IntS10	5mC
NC_063284.1	3494190	3494191	2.42538e-17	0.668632	4.42349e-12	-	LOC100650022	kz	5mC
NC_063274.1	17373452	17373453	3.43701e-17	-0.675935	6.05711e-12	+	LOC100649606	LOC100649606	5mC
NC_063278.1	16390905	16390906	7.40872e-16	0.735526	9.53513e-11	-	LOC100642290	RasGAP1	5mC
NC_063279.1	8408265	8408266	5.76681e-17	-0.743396	9.53583e-12	+	LOC100647633	LOC100647633	5mC
NC_063279.1	6545049	6545050	8.15563e-17	-0.535714	1.30124e-11	+	LOC100652301	LOC100652301	5mC
NC_063279.1	6435284	6435285	3.18274e-15	-0.607179	3.50859e-10	+	LOC100649778	LOC100649778	5mC
NC_063274.1	453111	453112	2.67226e-17	0.755	4.85332e-12	-	LOC100649791	BBS8	5mC
NC_063274.1	14703213	14703214	3.95099e-17	-0.644195	6.84744e-12	+	LOC100649499	LOC100649499	5mC
NC_063274.1	14900888	14900889	2.69384e-17	0.657323	4.87905e-12	-	LOC100651759	LOC100651759	5mC
NC_063279.1	7933856	7933857	4.24586e-17	-0.628636	7.30999e-12	+	LOC100647074	LOC100647074	5mC
NC_063280.1	11524530	11524531	3.74547e-17	-0.690925	6.5346e-12	+	LOC100647938	LOC100647938	5mC
NC_063282.1	290778	290779	2.84045e-17	0.716338	5.08903e-12	-	LOC100650499	Grip91	5mC
NC_063273.1	1573876	1573877	3.76817e-17	-0.732947	6.56325e-12	+	LOC100651197	LOC100651197	5mC
NC_063273.1	1573876	1573877	3.76817e-17	-0.732947	6.56325e-12	+	LOC100650765	LOC100650765	5mC
NC_063279.1	16629511	16629512	7.88582e-17	-0.584906	1.26204e-11	+	LOC100651653	how	5mC
NC_063274.1	13414904	13414905	9.48729e-17	-0.647059	1.49319e-11	+	LOC100647967	Zmynd10	5mC
NC_063270.1	6732711	6732712	3.61411e-17	0.772277	6.32655e-12	-	LOC100645311	LOC100645311	5mC
NC_063270.1	6732711	6732712	3.61411e-17	0.772277	6.32655e-12	-	LOC100645434	LOC100645434	5mC
NC_063281.1	9616285	9616286	3.05324e-17	0.705782	5.42654e-12	-	LOC100645808	LOC100645808	5mC
NC_063271.1	8809003	8809004	3.5007e-17	-0.854684	6.14862e-12	+	LOC100645981	LOC100645981	5mC
NC_063282.1	2369563	2369564	4.3819e-17	-0.675476	7.5071e-12	+	LOC100645501	LOC100645501	5mC
NC_063282.1	7289560	7289561	1.0202e-16	-0.689125	1.59845e-11	+	LOC105666482	LOC105666482	5mC
NC_063269.1	4626656	4626657	1.13379e-16	-0.628571	1.76058e-11	+	LOC100649012	LOC100649012	5mC
NC_063275.1	12728183	12728184	4.46006e-17	-0.721921	7.61603e-12	+	LOC100648362	Prp8	5mC
NC_063282.1	11628735	11628736	4.35457e-17	0.722222	7.47254e-12	-	LOC100649913	LOC100649913	5mC
NC_063273.1	719312	719313	4.0572e-17	0.671795	7.01988e-12	-	LOC100647895	TfIIA-L	5mC
NC_063285.1	11545823	11545824	5.56848e-17	-0.609362	9.22247e-12	+	LOC100648695	arr	5mC
NC_063270.1	12983512	12983513	6.24745e-17	-0.69991	1.0298e-11	+	LOC100642278	LOC100642278	5mC
NC_063279.1	17578504	17578505	3.8209e-17	0.801875	6.64403e-12	-	LOC100648484	LOC100648484	5mC
NC_063279.1	17578504	17578505	3.8209e-17	0.801875	6.64403e-12	-	LOC100643539	LOC100643539	5mC
NC_063280.1	5735009	5735010	5.33202e-17	-0.69382	8.84487e-12	+	LOC100644222	LOC100644222	5mC
NC_063283.1	4809785	4809786	6.68793e-17	0.772727	1.09207e-11	-	LOC100652259	LOC100652259	5mC
NC_063279.1	1323801	1323802	6.39763e-17	-0.629127	1.0502e-11	+	LOC100648908	LOC100648908	5mC
NC_063274.1	11282338	11282339	3.48395e-16	0.726829	4.86104e-11	-	LOC100651758	Sas-4	5mC
NC_063284.1	4690059	4690060	6.40136e-17	-0.602041	1.0502e-11	+	LOC100645663	Elys	5mC
NC_063280.1	5747186	5747187	4.30825e-17	0.704329	7.4052e-12	-	LOC100645686	LOC100645686	5mC
NC_063271.1	18955139	18955140	1.50083e-16	-0.64437	2.27641e-11	+	LOC100645227	LOC100645227	5mC
NC_063273.1	746650	746651	7.16264e-17	-0.567515	1.16052e-11	+	LOC100647455	Isha	5mC
NC_063284.1	2903772	2903773	6.74624e-17	-0.63129	1.09988e-11	+	LOC100646692	Br140	5mC
NC_063274.1	7227131	7227132	4.95529e-15	-0.580383	5.23615e-10	+	LOC100647499	Tmem131	5mC
NC_063284.1	7144898	7144899	5.19336e-17	0.667662	8.65608e-12	-	LOC100648841	gw	5mC
NC_063275.1	13937936	13937937	6.92373e-17	-0.57862	1.12705e-11	+	LOC100642693	Not1	5mC
NC_063276.1	1664012	1664013	3.54587e-17	0.841989	6.21751e-12	-	LOC100643809	pds5	5mC
NC_063269.1	16377803	16377804	4.80283e-17	-0.714674	8.10861e-12	+	LOC100651476	Ge-1	5mC
NC_063269.1	801942	801943	4.72158e-17	0.85	7.98434e-12	-	LOC100646091	LOC100646091	5mC
NC_063274.1	21771196	21771197	5.17721e-15	-0.617614	5.45411e-10	+	LOC100647087	LOC100647087	5mC
NC_063269.1	814439	814440	5.1453e-16	-0.663182	6.89375e-11	+	LOC100649434	LOC100649434	5mC
NC_063270.1	7842914	7842915	6.97497e-17	-0.64081	1.13363e-11	+	LOC100651983	LOC100651983	5mC
NC_063281.1	9617410	9617411	1.36957e-16	-0.542373	2.09251e-11	+	LOC100645808	LOC100645808	5mC
NC_063272.1	18156097	18156098	4.61115e-17	0.633604	7.8229e-12	-	LOC100644206	LOC100644206	5mC
NC_063278.1	2946093	2946094	5.27568e-17	0.747099	8.77927e-12	-	LOC100650412	LOC100650412	5mC
NC_063274.1	21796366	21796367	8.49446e-17	0.657534	1.34707e-11	-	LOC100647207	LOC100647207	5mC
NC_063282.1	9760834	9760835	5.14852e-17	-0.747205	8.60879e-12	+	LOC100644621	Rpn5	5mC
NC_063283.1	9187419	9187420	2.42384e-16	-0.647727	3.50352e-11	+	LOC100643302	LOC100643302	5mC
NC_063283.1	8577033	8577034	8.33408e-17	0.6625	1.32364e-11	-	LOC100647000	LOC100647000	5mC
NC_063278.1	3987371	3987372	6.29759e-17	-0.725275	1.03643e-11	+	LOC100643701	LOC100643701	5mC
NC_063270.1	15961782	15961783	6.57914e-17	0.816667	1.07599e-11	-	LOC100647370	gek	5mC
NC_063271.1	6412230	6412231	1.21953e-16	-0.618182	1.88157e-11	+	LOC100645669	ana3	5mC
NC_063279.1	17641896	17641897	5.31665e-17	0.684486	8.83339e-12	-	LOC100648604	LOC100648604	5mC
NC_063271.1	2990155	2990156	5.07146e-17	0.756522	8.49353e-12	-	LOC100648591	LOC100648591	5mC
NC_063284.1	2470526	2470527	4.98378e-17	0.815476	8.37352e-12	-	LOC100650711	SCAP	5mC
NC_063272.1	9232145	9232146	7.26684e-15	-0.510303	7.35878e-10	+	LOC100644881	LOC100644881	5mC
NC_063279.1	17548142	17548143	4.65337e-13	-0.467803	2.98824e-08	+	LOC100643777	LOC100643777	5mC
NC_063279.1	17548142	17548143	4.65337e-13	-0.467803	2.98824e-08	+	LOC100643902	MED21	5mC
NC_063284.1	6197515	6197516	8.28785e-17	-0.617974	1.31831e-11	+	LOC100646565	Neurl4	5mC
NC_063270.1	10483573	10483574	7.21171e-17	0.694792	1.16666e-11	-	LOC100644423	LOC100644423	5mC
NC_063275.1	2050232	2050233	1.56326e-16	-0.69697	2.34726e-11	+	LOC100651404	LOC100651404	5mC
NC_063279.1	18112317	18112318	1.2258e-16	-0.673077	1.88665e-11	+	LOC100650855	Ars2	5mC
NC_063272.1	573210	573211	1.00091e-16	-0.708224	1.57295e-11	+	LOC100642473	Ddx1	5mC
NC_063277.1	15071100	15071101	2.21859e-16	-0.529412	3.25183e-11	+	LOC100642931	LOC100642931	5mC
NC_063283.1	2878996	2878997	7.85366e-17	-0.72393	1.25919e-11	+	LOC100652212	LOC100652212	5mC
NC_063269.1	5994292	5994293	1.93025e-16	-0.625	2.85725e-11	+	LOC100644873	LOC100644873	5mC
NC_063271.1	14759560	14759561	7.10022e-17	-0.687788	1.15219e-11	+	LOC100646047	LOC100646047	5mC
NC_063271.1	14872981	14872982	1.1096e-16	0.684211	1.72559e-11	-	LOC100650584	Tomosyn	5mC
NC_063283.1	9818690	9818691	6.50959e-17	0.736766	1.06628e-11	-	LOC100647997	slmb	5mC
NC_063286.1	3904209	3904210	1.05076e-16	-0.622963	1.64387e-11	+	LOC100652298	LOC100652298	5mC
NC_063275.1	18515100	18515101	8.70437e-17	-0.812698	1.37618e-11	+	LOC100645248	Rich	5mC
NC_063272.1	18335143	18335144	1.22071e-16	0.828571	1.88157e-11	-	LOC100650316	LOC100650316	5mC
NC_063278.1	17591772	17591773	1.05858e-16	-0.669297	1.65362e-11	+	LOC100646628	Zcchc7	5mC
NC_063284.1	3676634	3676635	7.85598e-17	0.718983	1.25919e-11	-	LOC100645899	Stoml2	5mC
NC_063274.1	14725715	14725716	1.16797e-16	-0.659787	1.80828e-11	+	LOC100647097	LOC100647097	5mC
NC_063280.1	4397348	4397349	1.00805e-16	-0.750513	1.58178e-11	+	LOC100644652	LOC100644652	5mC
NC_063283.1	9029967	9029968	1.08252e-15	-0.698718	1.33565e-10	+	LOC100646391	Vps13B	5mC
NC_063275.1	24609747	24609748	1.51605e-16	0.64557	2.29285e-11	-	LOC100644294	eRF1	5mC
NC_063272.1	9230501	9230502	1.20767e-16	-0.627832	1.86698e-11	+	LOC100644881	LOC100644881	5mC
NC_063273.1	8200246	8200247	9.23302e-17	0.693878	1.45756e-11	-	LOC100648974	LOC100648974	5mC
NC_063271.1	8757122	8757123	4.19109e-14	-0.482987	3.50956e-09	+	LOC100647059	LOC100647059	5mC
NC_063274.1	14252729	14252730	8.56151e-17	0.658899	1.35565e-11	-	LOC100648674	LOC100648674	5mC
NC_063279.1	7901847	7901848	1.32474e-16	-0.698904	2.02698e-11	+	LOC100652250	LOC100652250	5mC
NC_063278.1	2436682	2436683	1.56682e-16	0.598039	2.34923e-11	-	LOC100646305	LOC100646305	5mC
NC_063278.1	2436682	2436683	1.56682e-16	0.598039	2.34923e-11	-	LOC100646550	LOC100646550	5mC
NC_063270.1	17993338	17993339	8.25098e-17	0.777778	1.31444e-11	-	LOC100644120	LOC100644120	5mC
NC_063278.1	9687832	9687833	1.25687e-16	0.685232	1.93162e-11	-	LOC100646066	LOC100646066	5mC
NC_063275.1	18287729	18287730	1.08906e-16	0.682287	1.6987e-11	-	LOC100652194	LOC100652194	5mC
NC_063271.1	9024488	9024489	2.33393e-16	-0.665326	3.38803e-11	+	LOC100647767	Orp8	5mC
NC_063271.1	11062454	11062455	1.74584e-16	0.676923	2.60643e-11	-	LOC100650271	Gk1	5mC
NC_063279.1	5475626	5475627	3.16738e-16	-0.65625	4.48522e-11	+	LOC100646551	LOC100646551	5mC
NC_063284.1	3818788	3818789	1.4886e-16	-0.612451	2.26115e-11	+	LOC100644950	LOC100644950	5mC
NC_063278.1	2837472	2837473	1.14775e-16	-0.754464	1.77961e-11	+	LOC100643491	DEF8	5mC
NC_063271.1	14248047	14248048	9.40325e-17	0.768865	1.48219e-11	-	LOC100647292	Ubr3	5mC
NC_063279.1	16917592	16917593	1.54651e-16	-0.647229	2.32545e-11	+	LOC100651495	Wdr81	5mC
NC_063284.1	5377090	5377091	2.3207e-16	-0.697674	3.38251e-11	+	LOC100643914	aralar1	5mC
NC_063274.1	11263771	11263772	2.26859e-16	0.56383	3.3158e-11	-	LOC100651282	Sra-1	5mC
NC_063269.1	5878251	5878252	3.65775e-16	-0.72	5.09675e-11	+	LOC100646093	LOC100646093	5mC
NC_063269.1	5878244	5878245	1.77122e-16	-0.707071	2.64055e-11	+	LOC100646093	LOC100646093	5mC
NC_063275.1	3408299	3408300	1.29317e-16	0.62792	1.98448e-11	-	LOC100649092	LOC100649092	5mC
NC_063285.1	11327371	11327372	6.32172e-16	-0.644706	8.28928e-11	+	LOC100649788	dpa	5mC
NC_063279.1	8007651	8007652	2.00626e-16	-0.66241	2.96138e-11	+	LOC100646719	LOC100646719	5mC
NC_063284.1	3276946	3276947	1.30631e-16	0.64	2.00171e-11	-	LOC100642625	Pdfr	5mC
NC_063284.1	3276946	3276947	1.30631e-16	0.64	2.00171e-11	-	LOC100642391	rdgBbeta	5mC
NC_063271.1	19271588	19271589	1.38957e-16	-0.824008	2.11997e-11	+	LOC100646086	MED15	5mC
NC_063278.1	20396201	20396202	3.19123e-16	-0.589286	4.51287e-11	+	LOC100645511	LOC100645511	5mC
NC_063271.1	6280995	6280996	2.08163e-16	-0.611806	3.06397e-11	+	LOC100646819	LOC100646819	5mC
NC_063271.1	9024489	9024490	1.93878e-16	-0.639331	2.86582e-11	+	LOC100647767	Orp8	5mC
NC_063278.1	4262180	4262181	1.71403e-16	0.717949	2.5626e-11	-	LOC100649965	Nhe3	5mC
NC_063270.1	9396151	9396152	1.7135e-16	-0.711429	2.5626e-11	+	LOC100649799	LOC100649799	5mC
NC_063277.1	1283293	1283294	1.61481e-15	0.636647	1.89614e-10	-	LOC100644891	LOC100644891	5mC
NC_063271.1	6412231	6412232	4.58745e-16	-0.54	6.186e-11	+	LOC100645669	ana3	5mC
NC_063283.1	1553054	1553055	2.55353e-16	-0.668491	3.66564e-11	+	LOC100649034	Fmr1	5mC
NC_063276.1	11000812	11000813	2.17563e-16	0.690476	3.19334e-11	-	LOC100645393	LOC100645393	5mC
NC_063282.1	8013081	8013082	1.87604e-16	-0.718506	2.7849e-11	+	LOC100643626	LOC100643626	5mC
NC_063278.1	3284387	3284388	5.59691e-15	0.612479	5.8316e-10	-	LOC100646474	LOC100646474	5mC
NC_063282.1	2369564	2369565	2.06621e-16	-0.63653	3.04557e-11	+	LOC100645501	LOC100645501	5mC
NC_063279.1	17578505	17578506	1.4528e-16	0.771414	2.20999e-11	-	LOC100648484	LOC100648484	5mC
NC_063279.1	17578505	17578506	1.4528e-16	0.771414	2.20999e-11	-	LOC100643539	LOC100643539	5mC
NC_063278.1	6391897	6391898	4.38319e-16	-0.586957	5.94894e-11	+	LOC100650607	LOC100650607	5mC
NC_063271.1	9542891	9542892	3.97353e-15	-0.646154	4.28541e-10	+	LOC100644008	LOC100644008	5mC
NC_063275.1	16371636	16371637	1.54134e-16	0.712366	2.32213e-11	-	LOC100646109	Usp14	5mC
NC_063278.1	10425125	10425126	4.66985e-16	-0.577778	6.289e-11	+	LOC100642217	LOC100642217	5mC
NC_063284.1	2470530	2470531	1.42945e-16	0.732316	2.17763e-11	-	LOC100650711	SCAP	5mC
NC_063280.1	8663094	8663095	2.44714e-16	-0.655678	3.53232e-11	+	LOC100643011	RpII215	5mC
NC_063269.1	4620704	4620705	1.54208e-16	0.767251	2.32213e-11	-	LOC100649013	Rho1	5mC
NC_063285.1	11179476	11179477	1.51113e-16	0.720633	2.28872e-11	-	LOC100651739	LOC100651739	5mC
NC_063285.1	11179476	11179477	1.51113e-16	0.720633	2.28872e-11	-	LOC100651859	stas	5mC
NC_063270.1	6731762	6731763	2.14669e-16	-0.717001	3.15529e-11	+	LOC100645311	LOC100645311	5mC
NC_063270.1	6731762	6731763	2.14669e-16	-0.717001	3.15529e-11	+	LOC100645434	LOC100645434	5mC
NC_063285.1	2758852	2758853	3.41659e-08	-0.364268	0.000537325	+	LOC105666984	LOC105666984	5mC
NC_063271.1	8368484	8368485	4.94057e-15	-0.649419	5.22589e-10	+	LOC100643758	mib1	5mC
NC_063273.1	11146965	11146966	1.78314e-15	-0.664682	2.07978e-10	+	LOC100645370	LOC100645370	5mC
NC_063271.1	915244	915245	5.51721e-16	-0.5625	7.32629e-11	+	LOC100652032	LOC100652032	5mC
NC_063270.1	6731760	6731761	2.51053e-16	-0.694419	3.61384e-11	+	LOC100645311	LOC100645311	5mC
NC_063270.1	6731760	6731761	2.51053e-16	-0.694419	3.61384e-11	+	LOC100645434	LOC100645434	5mC
NC_063270.1	1649104	1649105	1.79928e-16	0.73587	2.67855e-11	-	LOC100647407	LOC100647407	5mC
NC_063273.1	7289091	7289092	1.84811e-16	0.719192	2.74734e-11	-	LOC100651717	LOC100651717	5mC
NC_063276.1	10903546	10903547	3.12526e-16	-0.570196	4.43158e-11	+	LOC105666747	LOC105666747	5mC
NC_063272.1	9737496	9737497	3.34767e-16	-0.538161	4.70229e-11	+	LOC100651559	LOC100651559	5mC
NC_063276.1	7725882	7725883	2.63391e-16	0.726793	3.76037e-11	-	LOC100644807	mRpL45	5mC
NC_063277.1	2214974	2214975	3.69532e-16	-0.625253	5.13645e-11	+	LOC100647187	cos	5mC
NC_063274.1	22385081	22385082	3.12316e-16	-0.553647	4.43158e-11	+	LOC100645931	LOC100645931	5mC
NC_063275.1	20886091	20886092	2.6037e-16	0.842105	3.72742e-11	-	LOC100651602	LOC100651602	5mC
NC_063274.1	453112	453113	2.33421e-16	0.715127	3.38803e-11	-	LOC100649791	BBS8	5mC
NC_063279.1	16627002	16627003	2.62578e-16	0.607656	3.75388e-11	-	LOC105665618	morula	5mC
NC_063269.1	6507279	6507280	2.55789e-16	0.617589	3.66686e-11	-	LOC100642914	LOC100642914	5mC
NC_063284.1	2086096	2086097	2.32837e-16	0.754545	3.38803e-11	-	LOC100648885	tho2	5mC
NC_063279.1	2545646	2545647	3.70868e-16	-0.674845	5.14712e-11	+	LOC100648060	Pli	5mC
NC_063276.1	7725883	7725884	2.38263e-16	0.753933	3.44872e-11	-	LOC100644807	mRpL45	5mC
NC_063284.1	2926436	2926437	3.08431e-16	-0.697894	4.39139e-11	+	LOC100646451	Ada3	5mC
NC_063284.1	3650573	3650574	2.25875e-16	0.73031	3.30605e-11	-	LOC100646691	LOC100646691	5mC
NC_063283.1	9190963	9190964	3.75415e-16	-0.581633	5.19642e-11	+	LOC100643302	LOC100643302	5mC
NC_063283.1	9819432	9819433	3.72814e-16	-0.610297	5.16727e-11	+	LOC100647997	slmb	5mC
NC_063271.1	7041358	7041359	8.76295e-16	-0.547619	1.10468e-10	+	LOC100650393	Atf6	5mC
NC_063275.1	20232429	20232430	3.76628e-16	-0.553636	5.20631e-11	+	LOC100648899	Vps8	5mC
NC_063271.1	18047593	18047594	3.423e-16	-0.637103	4.7824e-11	+	LOC100644987	LOC100644987	5mC
NC_063279.1	7254554	7254555	8.70305e-16	-0.531915	1.09978e-10	+	LOC100650853	Stt3A	5mC
NC_063279.1	2691004	2691005	2.30266e-16	0.763732	3.36091e-11	-	LOC100645682	Taf5	5mC
NC_063275.1	13938384	13938385	3.40237e-16	-0.684795	4.75993e-11	+	LOC100642693	Not1	5mC
NC_063271.1	17938213	17938214	3.85335e-16	-0.674242	5.30562e-11	+	fem	fem	5mC
NC_063275.1	13968881	13968882	4.04625e-16	-0.588041	5.54202e-11	+	LOC100644256	LOC100644256	5mC
NC_063272.1	18156094	18156095	2.50905e-16	0.639226	3.61384e-11	-	LOC100644206	LOC100644206	5mC
NC_063271.1	14247912	14247913	3.38316e-16	-0.708238	4.73941e-11	+	LOC100647292	Ubr3	5mC
NC_063270.1	12915206	12915207	2.53634e-16	0.728571	3.64596e-11	-	LOC100651749	AsnRS-m	5mC
NC_063276.1	5366898	5366899	4.50985e-16	0.625	6.09708e-11	-	LOC100646865	LOC100646865	5mC
NC_063276.1	5366898	5366899	4.50985e-16	0.625	6.09708e-11	-	LOC100645949	SppL	5mC
NC_063274.1	222201	222202	4.87286e-16	-0.694873	6.53712e-11	+	LOC100647048	ClpX	5mC
NC_063271.1	10956788	10956789	7.81479e-16	-0.545455	1.00085e-10	+	LOC100651673	Cdk12	5mC
NC_063270.1	16288073	16288074	2.70387e-16	0.746278	3.85498e-11	-	LOC100648009	LOC100648009	5mC
NC_063270.1	18914064	18914065	3.28298e-16	-0.647215	4.62385e-11	+	LOC100644919	LOC100644919	5mC
NC_063276.1	3218028	3218029	3.86696e-16	-0.675	5.31037e-11	+	LOC100651603	kst	5mC
NC_063279.1	5591552	5591553	3.26231e-16	0.685231	4.60095e-11	-	LOC100646672	LOC100646672	5mC
NC_063279.1	686633	686634	4.33569e-16	-0.62963	5.89212e-11	+	LOC100645207	Uch-L5	5mC
NC_063270.1	10901814	10901815	4.55819e-16	-0.593528	6.15448e-11	+	LOC100643225	Oseg6	5mC
NC_063271.1	8493220	8493221	3.82023e-16	0.661716	5.26696e-11	-	LOC100650270	msps	5mC
NC_063273.1	1579754	1579755	4.26183e-16	-0.594861	5.79928e-11	+	LOC100650641	LOC100650641	5mC
NC_063272.1	18156093	18156094	3.24226e-16	0.657407	4.57884e-11	-	LOC100644206	LOC100644206	5mC
NC_063272.1	9736943	9736944	4.48024e-16	-0.615809	6.0649e-11	+	LOC100651559	LOC100651559	5mC
NC_063272.1	13042489	13042490	4.79451e-16	-0.655702	6.44857e-11	+	LOC100650556	beta-PheRS	5mC
NC_063282.1	6945492	6945493	9.56586e-16	-0.689655	1.19294e-10	+	LOC100650786	unk	5mC
NC_063284.1	5000344	5000345	5.25343e-16	-0.716736	7.02063e-11	+	LOC100646969	Mkp3	5mC
NC_063283.1	2710566	2710567	9.49182e-16	-0.666667	1.18512e-10	+	LOC100649118	LOC100649118	5mC
NC_063286.1	3612535	3612536	3.37221e-16	0.674819	4.7304e-11	-	LOC100650463	LOC100650463	5mC
NC_063281.1	6279935	6279936	3.93161e-16	-0.666379	5.39206e-11	+	LOC100647991	LOC100647991	5mC
NC_063271.1	9880885	9880886	5.93439e-16	-0.592939	7.84042e-11	+	LOC100646219	LOC100646219	5mC
NC_063272.1	18231457	18231458	6.14298e-16	0.59	8.08534e-11	-	LOC100645867	LOC100645867	5mC
NC_063271.1	18858196	18858197	1.06458e-15	-0.577778	1.31663e-10	+	LOC100648888	LOC100648888	5mC
NC_063271.1	9547650	9547651	1.23188e-15	-0.531915	1.50044e-10	+	LOC100644008	LOC100644008	5mC
NC_063282.1	1123721	1123722	8.32986e-15	-0.711722	8.29854e-10	+	LOC100646678	nonC	5mC
NC_063279.1	11868666	11868667	1.10799e-15	-0.6	1.36225e-10	+	LOC100642529	LOC100642529	5mC
NC_063275.1	23435937	23435938	4.18968e-16	-0.693157	5.72347e-11	+	LOC100650962	Mical	5mC
NC_063270.1	9458670	9458671	3.33021e-16	0.928571	4.68406e-11	-	LOC100650190	LOC100650190	5mC
NC_063278.1	8666919	8666920	6.81793e-16	-0.697965	8.88419e-11	+	LOC100651211	Cka	5mC
NC_063269.1	6479452	6479453	5.85436e-16	-0.539691	7.74448e-11	+	LOC100648664	LOC100648664	5mC
NC_063274.1	7336725	7336726	5.23586e-16	-0.673529	7.00611e-11	+	LOC100643890	ktub	5mC
NC_063279.1	6925455	6925456	1.24894e-15	-0.674074	1.51592e-10	+	LOC100643457	LOC100643457	5mC
NC_063272.1	15330299	15330300	3.86453e-16	0.694773	5.31037e-11	-	LOC100649494	FER	5mC
NC_063285.1	11508121	11508122	1.12926e-15	-0.534483	1.38676e-10	+	LOC100645659	MED14	5mC
NC_063272.1	7982184	7982185	8.31158e-16	-0.673469	1.05414e-10	+	LOC100650722	LOC100650722	5mC
NC_063282.1	7289559	7289560	6.66879e-16	-0.610989	8.71157e-11	+	LOC105666482	LOC105666482	5mC
NC_063275.1	3333889	3333890	6.83632e-16	-0.63095	8.89706e-11	+	LOC100648978	LOC100648978	5mC
NC_063271.1	7153992	7153993	5.49072e-15	-0.633602	5.74386e-10	+	LOC100648506	LOC100648506	5mC
NC_063269.1	4944593	4944594	4.12235e-16	0.677648	5.63886e-11	-	LOC100644238	LOC100644238	5mC
NC_063282.1	7260134	7260135	1.82625e-15	-0.554503	2.12532e-10	+	LOC100648226	Marf1	5mC
NC_063274.1	14896202	14896203	3.81913e-16	0.652679	5.26696e-11	-	LOC100650845	Tango1	5mC
NC_063271.1	10791822	10791823	4.23568e-16	0.835017	5.77122e-11	-	LOC100644361	Atg1	5mC
NC_063282.1	324638	324639	3.69607e-16	-0.717486	5.13645e-11	+	LOC100650011	Dgkepsilon	5mC
NC_063283.1	2160603	2160604	7.29361e-16	0.606061	9.39857e-11	-	LOC100642264	LOC100642264	5mC
NC_063285.1	11418498	11418499	7.23893e-16	0.75	9.35117e-11	-	LOC100648727	LOC100648727	5mC
NC_063275.1	24611493	24611494	1.41374e-15	-0.571429	1.69236e-10	+	LOC100644404	Mcm10	5mC
NC_063286.1	3925656	3925657	7.66597e-16	-0.61553	9.84198e-11	+	LOC100650940	LOC100650940	5mC
NC_063275.1	18512234	18512235	4.21627e-16	0.745994	5.75228e-11	-	LOC100645248	Rich	5mC
NC_063285.1	10060367	10060368	6.57269e-16	0.7125	8.59679e-11	-	LOC100649121	Snx1	5mC
NC_063273.1	705468	705469	7.86458e-16	-0.597748	1.00599e-10	+	LOC100643402	LOC100643402	5mC
NC_063278.1	3994976	3994977	1.26546e-15	-0.53125	1.53064e-10	+	LOC105666154	LOC105666154	5mC
NC_063273.1	752066	752067	5.30687e-16	-0.674561	7.07395e-11	+	LOC100647455	Isha	5mC
NC_063280.1	9299140	9299141	7.26082e-16	0.71831	9.36786e-11	-	LOC100645771	LOC100645771	5mC
NC_063278.1	16368893	16368894	8.10004e-16	-0.630792	1.03336e-10	+	LOC100652082	LOC100652082	5mC
NC_063280.1	4288855	4288856	5.47469e-16	-0.649495	7.27908e-11	+	LOC100643055	LOC100643055	5mC
NC_063282.1	3880322	3880323	9.17991e-16	0.575758	1.1503e-10	-	LOC100642862	RpII18	5mC
NC_063271.1	14242790	14242791	5.52887e-16	0.700767	7.33247e-11	-	LOC100647292	Ubr3	5mC
NC_063285.1	7359547	7359548	7.71987e-16	-0.729435	9.89902e-11	+	LOC100649130	zip	5mC
NC_063277.1	7019290	7019291	1.84442e-15	-0.520833	2.14407e-10	+	LOC100651885	LOC100651885	5mC
NC_063270.1	2059369	2059370	7.44691e-16	-0.736667	9.5725e-11	+	LOC100643069	LOC100643069	5mC
NC_063269.1	1752629	1752630	7.52843e-15	-0.575881	7.59425e-10	+	LOC100651273	LOC100651273	5mC
NC_063271.1	4529423	4529424	8.30612e-16	0.633663	1.05414e-10	-	LOC100643033	Srrm234	5mC
NC_063278.1	3987367	3987368	6.31239e-16	-0.741026	8.28745e-11	+	LOC100643701	LOC100643701	5mC
NC_063278.1	7510697	7510698	5.26357e-16	0.679983	7.02519e-11	-	LOC100643774	LOC100643774	5mC
NC_063278.1	7510697	7510698	5.26357e-16	0.679983	7.02519e-11	-	LOC125385779	LOC125385779	5mC
NC_063276.1	10903542	10903543	6.94579e-16	-0.634301	9.02829e-11	+	LOC105666747	LOC105666747	5mC
NC_063271.1	9156505	9156506	6.75376e-16	-0.604456	8.81156e-11	+	LOC100645282	LOC100645282	5mC
NC_063284.1	4967455	4967456	2.07246e-15	-0.567568	2.38004e-10	+	LOC100642542	shams	5mC
NC_063285.1	11457313	11457314	3.14324e-15	0.677962	3.46871e-10	-	LOC100643867	LOC100643867	5mC
NC_063271.1	8757125	8757126	8.87529e-16	-0.524867	1.11615e-10	+	LOC100647059	LOC100647059	5mC
NC_063286.1	2202503	2202504	8.4295e-16	0.722222	1.06779e-10	-	LOC100647003	LOC100647003	5mC
NC_063276.1	3649952	3649953	6.34907e-16	0.681935	8.31471e-11	-	LOC100650648	CaMKI	5mC
NC_063276.1	3649952	3649953	6.34907e-16	0.681935	8.31471e-11	-	LOC100646744	SH3PX1	5mC
NC_063271.1	8809004	8809005	7.21723e-16	-0.701262	9.33468e-11	+	LOC100645981	LOC100645981	5mC
NC_063274.1	11221153	11221154	5.58058e-16	-0.699611	7.39166e-11	+	LOC100650809	Clc	5mC
NC_063273.1	1696995	1696996	7.92917e-16	-0.646147	1.01301e-10	+	LOC100648131	LOC100648131	5mC
NC_063273.1	1696995	1696996	7.92917e-16	-0.646147	1.01301e-10	+	LOC100648595	LOC100648595	5mC
NC_063271.1	6658720	6658721	5.36508e-16	0.732601	7.14243e-11	-	LOC100644005	Arfip	5mC
NC_063279.1	6545044	6545045	1.99592e-15	-0.543478	2.30227e-10	+	LOC100652301	LOC100652301	5mC
NC_063269.1	4728729	4728730	6.08445e-16	0.708102	8.01841e-11	-	LOC100650267	dop	5mC
NC_063272.1	9232699	9232700	6.24527e-16	-0.643588	8.20963e-11	+	LOC100644881	LOC100644881	5mC
NC_063272.1	17177386	17177387	6.05303e-16	0.691223	7.98706e-11	-	LOC100649017	LOC100649017	5mC
NC_063275.1	9573061	9573062	1.13355e-15	-0.685417	1.39041e-10	+	LOC100644254	LOC100644254	5mC
NC_063284.1	4671522	4671523	7.15902e-16	0.701993	9.27086e-11	-	LOC100651063	cdm	5mC
NC_063278.1	2946092	2946093	8.19935e-16	0.725444	1.0437e-10	-	LOC100650412	LOC100650412	5mC
NC_063280.1	7065891	7065892	9.77659e-16	-0.610675	1.21632e-10	+	LOC100647784	LOC100647784	5mC
NC_063280.1	3239070	3239071	8.10824e-16	-0.708361	1.03336e-10	+	LOC100650336	LOC100650336	5mC
NC_063271.1	2990156	2990157	7.04182e-16	0.686869	9.14173e-11	-	LOC100648591	LOC100648591	5mC
NC_063278.1	9373026	9373027	1.08739e-15	-0.522157	1.34007e-10	+	LOC105666124	LOC105666124	5mC
NC_063271.1	18050400	18050401	1.3686e-15	0.595238	1.65044e-10	-	LOC100645106	LOC100645106	5mC
NC_063271.1	18050400	18050401	1.3686e-15	0.595238	1.65044e-10	-	LOC100645545	LOC100645545	5mC
NC_063275.1	16966164	16966165	1.17495e-15	0.75	1.43781e-10	-	LOC100648635	Pkn	5mC
NC_063280.1	8898523	8898524	1.23511e-15	-0.615318	1.50263e-10	+	LOC100649108	Stim	5mC
NC_063283.1	2878992	2878993	1.39301e-15	-0.581048	1.67331e-10	+	LOC100652212	LOC100652212	5mC
NC_063277.1	15310209	15310210	2.07775e-15	-0.730769	2.3835e-10	+	LOC100642457	NKAIN	5mC
NC_063283.1	2161471	2161472	1.36211e-15	0.731579	1.64565e-10	-	LOC100642264	LOC100642264	5mC
NC_063285.1	11179474	11179475	1.01721e-15	0.712995	1.26402e-10	-	LOC100651739	LOC100651739	5mC
NC_063285.1	11179474	11179475	1.01721e-15	0.712995	1.26402e-10	-	LOC100651859	stas	5mC
NC_063279.1	17547166	17547167	5.01637e-09	0.3125	0.000102531	-	LOC100643777	LOC100643777	5mC
NC_063279.1	16627003	16627004	1.46089e-15	0.571429	1.74283e-10	-	LOC105665618	morula	5mC
NC_063272.1	9226861	9226862	2.95263e-15	-0.490566	3.29313e-10	+	LOC100645367	Dnali1	5mC
NC_063270.1	10902744	10902745	8.92812e-16	0.795113	1.12144e-10	-	LOC100643225	Oseg6	5mC
NC_063280.1	9332032	9332033	1.48289e-15	-0.68004	1.75903e-10	+	LOC100649591	LOC100649591	5mC
NC_063279.1	7684067	7684068	1.56704e-15	-0.657576	1.84627e-10	+	LOC100646750	LOC100646750	5mC
NC_063279.1	6621821	6621822	1.46977e-15	0.584906	1.74743e-10	-	LOC100646957	LOC100646957	5mC
NC_063274.1	7336736	7336737	1.25039e-15	-0.654539	1.51592e-10	+	LOC100643890	ktub	5mC
NC_063279.1	18293857	18293858	1.40132e-15	-0.491071	1.68135e-10	+	LOC100643778	LOC100643778	5mC
NC_063274.1	6382420	6382421	9.06104e-16	0.650847	1.13677e-10	-	LOC100643197	LOC100643197	5mC
NC_063279.1	17085229	17085230	1.52678e-15	0.657534	1.80494e-10	-	LOC100650493	LOC100650493	5mC
NC_063277.1	15310396	15310397	2.04392e-15	-0.791667	2.35244e-10	+	LOC100642457	NKAIN	5mC
NC_063271.1	17802132	17802133	8.86302e-16	0.663949	1.11595e-10	-	LOC100643831	LOC100643831	5mC
NC_063286.1	3612536	3612537	9.74048e-16	0.691495	1.21327e-10	-	LOC100650463	LOC100650463	5mC
NC_063284.1	5603105	5603106	1.10411e-15	-0.684435	1.35908e-10	+	LOC100651858	eIF3c	5mC
NC_063274.1	13459362	13459363	3.11103e-15	-0.578947	3.44406e-10	+	LOC100649090	LOC100649090	5mC
NC_063269.1	255572	255573	8.30147e-16	0.769395	1.05414e-10	-	LOC100650388	rt	5mC
NC_063285.1	11546809	11546810	8.73114e-16	0.762447	1.102e-10	-	LOC100648695	arr	5mC
NC_063269.1	694521	694522	1.03112e-15	-0.699393	1.27827e-10	+	LOC100642432	APC7	5mC
NC_063280.1	532919	532920	9.44715e-16	0.728368	1.18096e-10	-	LOC100643378	bchs	5mC
NC_063279.1	2143978	2143979	1.4686e-15	0.633028	1.74743e-10	-	LOC100645766	LOC100645766	5mC
NC_063277.1	8413261	8413262	1.52253e-15	-0.554843	1.80211e-10	+	LOC100646746	Rab5	5mC
NC_063276.1	7368998	7368999	1.08198e-15	-0.7175	1.33565e-10	+	LOC100643085	Cog7	5mC
NC_063270.1	6882539	6882540	1.02705e-15	0.72619	1.27474e-10	-	LOC100645977	cic	5mC
NC_063276.1	5343511	5343512	1.40609e-15	-0.67561	1.68515e-10	+	LOC100649141	LOC100649141	5mC
NC_063275.1	12733578	12733579	3.04736e-15	-0.6	3.38434e-10	+	LOC100648597	LOC100648597	5mC
NC_063280.1	5735848	5735849	1.18108e-15	0.698188	1.44362e-10	-	LOC100644222	LOC100644222	5mC
NC_063269.1	4946471	4946472	2.92106e-15	-0.534483	3.26141e-10	+	LOC100644591	GPHR	5mC
NC_063283.1	9831843	9831844	1.77752e-15	0.64557	2.07554e-10	-	LOC100647318	Rcd1	5mC
NC_063282.1	1912802	1912803	1.98483e-15	0.6	2.292e-10	-	LOC100652092	LOC100652092	5mC
NC_063274.1	13416003	13416004	2.39991e-15	-0.679754	2.72003e-10	+	LOC100647967	Zmynd10	5mC
NC_063276.1	3177702	3177703	3.87631e-15	-0.490909	4.20225e-10	+	LOC100651603	kst	5mC
NC_063276.1	3177702	3177703	3.87631e-15	-0.490909	4.20225e-10	+	LOC100651807	LOC100651807	5mC
NC_063270.1	6732712	6732713	9.39571e-16	0.834416	1.17593e-10	-	LOC100645311	LOC100645311	5mC
NC_063270.1	6732712	6732713	9.39571e-16	0.834416	1.17593e-10	-	LOC100645434	LOC100645434	5mC
NC_063284.1	5523762	5523763	1.37533e-15	-0.630832	1.65587e-10	+	LOC100649277	Gp93	5mC
NC_063269.1	10435726	10435727	1.56572e-15	0.774194	1.84627e-10	-	LOC100648270	Abl	5mC
NC_063284.1	3676331	3676332	1.20168e-15	0.675	1.46708e-10	-	LOC100645899	Stoml2	5mC
NC_063284.1	3650576	3650577	1.05652e-15	0.740064	1.3082e-10	-	LOC100646691	LOC100646691	5mC
NC_063282.1	7289553	7289554	1.96809e-15	-0.62291	2.27519e-10	+	LOC105666482	LOC105666482	5mC
NC_063274.1	14725714	14725715	1.89656e-15	-0.585554	2.19735e-10	+	LOC100647097	LOC100647097	5mC
NC_063275.1	24831836	24831837	1.24215e-15	0.630254	1.50944e-10	-	LOC100644967	LOC100644967	5mC
NC_063278.1	16116163	16116164	4.44423e-15	-0.567568	4.7441e-10	+	LOC100650932	Taf3	5mC
NC_063282.1	5408329	5408330	1.39056e-15	-0.695281	1.67228e-10	+	LOC100651418	LOC100651418	5mC
NC_063282.1	5408329	5408330	1.39056e-15	-0.695281	1.67228e-10	+	LOC100646963	LOC100646963	5mC
NC_063279.1	5503344	5503345	3.37187e-15	-0.687088	3.70146e-10	+	LOC100651534	T48	5mC
NC_063270.1	1649291	1649292	1.21462e-15	0.768218	1.48116e-10	-	LOC100647407	LOC100647407	5mC
NC_063284.1	6464720	6464721	1.16902e-15	0.761905	1.43223e-10	-	LOC100650504	LOC100650504	5mC
NC_063277.1	15741004	15741005	1.78917e-15	0.684783	2.08448e-10	-	LOC100651764	FASN1	5mC
NC_063285.1	10532703	10532704	3.10669e-15	-0.581818	3.44291e-10	+	LOC100648074	pbl	5mC
NC_063277.1	6862569	6862570	6.01097e-15	-0.62037	6.19507e-10	+	LOC100644809	ATP6AP2	5mC
NC_063284.1	6233429	6233430	1.73513e-15	-0.6717	2.03058e-10	+	LOC100646806	Hnf4	5mC
NC_063275.1	3806598	3806599	1.42528e-15	0.720546	1.70423e-10	-	LOC100651248	CrebB	5mC
NC_063278.1	2348002	2348003	2.38775e-15	-0.590385	2.71232e-10	+	LOC100647510	LOC100647510	5mC
NC_063277.1	76400	76401	3.84167e-14	-0.589138	3.24819e-09	+	LOC100650486	LOC100650486	5mC
NC_063272.1	17035482	17035483	1.52266e-15	0.677778	1.80211e-10	-	LOC100643798	LOC100643798	5mC
NC_063277.1	1366346	1366347	1.46331e-15	0.643253	1.74372e-10	-	LOC100642456	LOC100642456	5mC
NC_063283.1	9022187	9022188	3.94999e-15	-0.56	4.26443e-10	+	LOC100646391	Vps13B	5mC
NC_063279.1	9888402	9888403	2.01043e-15	-0.552494	2.31644e-10	+	LOC100645884	SMC2	5mC
NC_063271.1	7041377	7041378	2.91523e-15	-0.710566	3.25837e-10	+	LOC100650393	Atf6	5mC
NC_063271.1	1826329	1826330	1.47266e-15	0.612759	1.74888e-10	-	LOC100644323	Hsc70-3	5mC
NC_063270.1	8967287	8967288	2.39835e-15	-0.580544	2.72003e-10	+	LOC100646816	LOC100646816	5mC
NC_063275.1	23438074	23438075	3.2032e-15	-0.702703	3.52742e-10	+	LOC100650962	Mical	5mC
NC_063279.1	1945190	1945191	2.2295e-15	-0.601814	2.54084e-10	+	LOC100647865	LOC100647865	5mC
NC_063270.1	7699392	7699393	1.45619e-15	0.713749	1.7392e-10	-	LOC100642556	LOC100642556	5mC
NC_063280.1	5733341	5733342	1.64748e-15	-0.694283	1.93233e-10	+	LOC100644222	LOC100644222	5mC
NC_063273.1	761372	761373	1.89032e-15	-0.616071	2.19255e-10	+	LOC100646900	Mrgn1	5mC
NC_063285.1	7359548	7359549	7.4016e-15	-0.619913	7.48075e-10	+	LOC100649130	zip	5mC
NC_063284.1	5578168	5578169	1.68125e-15	0.671946	1.96974e-10	-	LOC100651024	Gpo1	5mC
NC_063278.1	2787274	2787275	1.5523e-15	0.643314	1.83304e-10	-	LOC100645206	Usp10	5mC
NC_063271.1	1908655	1908656	2.15631e-15	-0.573245	2.4682e-10	+	LOC100642319	Nup214	5mC
NC_063284.1	3786375	3786376	6.84361e-14	0.610336	5.48463e-09	-	LOC100645179	PMCA	5mC
NC_063279.1	2565550	2565551	1.57167e-15	0.724026	1.84965e-10	-	LOC100650451	LOC100650451	5mC
NC_063276.1	5281437	5281438	2.83982e-15	-0.57178	3.17749e-10	+	LOC100644890	LOC100644890	5mC
NC_063278.1	2895073	2895074	1.21409e-14	-0.635917	1.16297e-09	+	LOC100652199	LOC100652199	5mC
NC_063274.1	6382416	6382417	2.34719e-15	0.677083	2.67206e-10	-	LOC100643197	LOC100643197	5mC
NC_063274.1	11515689	11515690	1.88854e-15	0.606061	2.19255e-10	-	LOC100642690	mei-9	5mC
NC_063275.1	1632505	1632506	1.75896e-15	0.624623	2.05617e-10	-	LOC100646907	LOC100646907	5mC
NC_063283.1	4832792	4832793	2.37796e-15	0.688172	2.70414e-10	-	LOC100652059	LOC100652059	5mC
NC_063269.1	6479453	6479454	2.66501e-15	-0.545883	2.98509e-10	+	LOC100648664	LOC100648664	5mC
NC_063279.1	7713517	7713518	5.54112e-15	-0.519231	5.785e-10	+	LOC100646308	LOC100646308	5mC
NC_063279.1	7713517	7713518	5.54112e-15	-0.519231	5.785e-10	+	LOC100646190	hyd	5mC
NC_063271.1	8809347	8809348	2.0482e-15	-0.671024	2.35477e-10	+	LOC100645981	LOC100645981	5mC
NC_063278.1	2824368	2824369	3.70322e-14	0.654121	3.14459e-09	-	LOC100648946	LOC100648946	5mC
NC_063279.1	18112113	18112114	2.98515e-15	-0.585238	3.32585e-10	+	LOC100650855	Ars2	5mC
NC_063285.1	11540984	11540985	2.59741e-15	-0.530104	2.9125e-10	+	LOC100648695	arr	5mC
NC_063270.1	16434318	16434319	5.14719e-15	-0.65625	5.42796e-10	+	LOC100651239	Dark	5mC
NC_063283.1	4896904	4896905	2.48157e-15	0.770492	2.79158e-10	-	LOC100649713	LOC100649713	5mC
NC_063279.1	7942902	7942903	2.44971e-15	-0.619728	2.76169e-10	+	LOC100651575	LOC100651575	5mC
NC_063280.1	8063401	8063402	2.4333e-15	-0.630851	2.74615e-10	+	LOC100648178	AP-1gamma	5mC
NC_063271.1	1672522	1672523	6.17088e-15	-0.564103	6.34133e-10	+	LOC100646218	LOC100646218	5mC
NC_063271.1	3818878	3818879	1.47061e-14	0.553846	1.38457e-09	-	LOC100645705	Tbc1d8-9	5mC
NC_063271.1	8705558	8705559	2.51942e-15	-0.586073	2.83112e-10	+	LOC100649204	LOC100649204	5mC
NC_063274.1	7156504	7156505	1.55944e-14	-0.643821	1.45769e-09	+	LOC100649655	LOC100649655	5mC
NC_063274.1	11305590	11305591	3.2389e-15	-0.703743	3.56298e-10	+	LOC100652233	CysRS	5mC
NC_063284.1	3540986	3540987	7.98099e-15	-0.526316	8.01516e-10	+	LOC100649011	LOC100649011	5mC
NC_063271.1	8757121	8757122	5.60751e-15	-0.54902	5.83682e-10	+	LOC100647059	LOC100647059	5mC
NC_063279.1	17713663	17713664	2.17412e-15	0.621353	2.48314e-10	-	LOC100646673	Miro	5mC
NC_063270.1	16434317	16434318	2.40511e-15	-0.687541	2.72021e-10	+	LOC100651239	Dark	5mC
NC_063284.1	3494187	3494188	2.21816e-15	0.636876	2.53068e-10	-	LOC100650022	kz	5mC
NC_063277.1	7011610	7011611	3.34746e-15	-0.613339	3.67854e-10	+	LOC100652003	LOC100652003	5mC
NC_063282.1	11628738	11628739	2.12202e-15	0.699246	2.43161e-10	-	LOC100649913	LOC100649913	5mC
NC_063282.1	3271598	3271599	3.56764e-15	-0.667003	3.89998e-10	+	LOC100646634	LOC100646634	5mC
NC_063276.1	3710412	3710413	6.17108e-15	-0.664681	6.34133e-10	+	LOC100650041	LOC100650041	5mC
NC_063280.1	7065887	7065888	5.35114e-15	-0.634146	5.62034e-10	+	LOC100647784	LOC100647784	5mC
NC_063275.1	15078226	15078227	2.5963e-15	-0.633578	2.9125e-10	+	LOC100647337	LOC100647337	5mC
NC_063285.1	10532706	10532707	5.35858e-15	-0.584906	5.62202e-10	+	LOC100648074	pbl	5mC
NC_063275.1	12184597	12184598	2.16448e-15	0.650427	2.47485e-10	-	LOC100644927	LOC100644927	5mC
NC_063274.1	11202359	11202360	3.10277e-15	-0.573707	3.44222e-10	+	LOC100651039	LOC100651039	5mC
NC_063284.1	7142318	7142319	2.40234e-15	0.625577	2.72003e-10	-	LOC100648841	gw	5mC
NC_063270.1	18913343	18913344	3.44018e-15	-0.545749	3.77249e-10	+	LOC100644919	LOC100644919	5mC
NC_063283.1	9799961	9799962	4.14241e-15	-0.545109	4.45835e-10	+	LOC100648462	LOC100648462	5mC
NC_063271.1	11062455	11062456	2.43317e-15	0.638306	2.74615e-10	-	LOC100650271	Gk1	5mC
NC_063278.1	9728001	9728002	1.01639e-14	-0.665909	9.90847e-10	+	LOC100645130	LOC100645130	5mC
NC_063269.1	14495179	14495180	7.44415e-15	-0.5625	7.51648e-10	+	LOC100645113	LOC100645113	5mC
NC_063286.1	4018207	4018208	3.03551e-15	0.617203	3.37477e-10	-	LOC100645066	LOC100645066	5mC
NC_063275.1	12690911	12690912	7.99939e-15	-0.508772	8.01516e-10	+	LOC100648021	Mau2	5mC
NC_063269.1	8685390	8685391	3.93442e-15	-0.830869	4.25641e-10	+	LOC105665999	Prp3	5mC
NC_063271.1	2989357	2989358	3.78799e-15	-0.711111	4.11504e-10	+	LOC100648591	LOC100648591	5mC
NC_063275.1	16966160	16966161	3.94455e-15	0.653061	4.26296e-10	-	LOC100648635	Pkn	5mC
NC_063271.1	11071607	11071608	2.99609e-15	0.627207	3.33448e-10	-	LOC100650030	Dp1	5mC
NC_063272.1	7698125	7698126	2.45545e-15	-0.818815	2.76517e-10	+	LOC100644482	LOC100644482	5mC
NC_063271.1	7420273	7420274	3.59767e-15	-0.691388	3.9287e-10	+	LOC100651179	LOC100651179	5mC
NC_063277.1	8411665	8411666	4.86351e-15	0.628205	5.15612e-10	-	LOC100646746	Rab5	5mC
NC_063271.1	8705339	8705340	5.81261e-15	0.565789	6.01436e-10	-	LOC100649204	LOC100649204	5mC
NC_063285.1	10910653	10910654	3.79525e-14	-0.555808	3.21936e-09	+	LOC100646608	Esyt2	5mC
NC_063277.1	7293625	7293626	4.30062e-15	-0.578947	4.61911e-10	+	LOC100648945	LOC100648945	5mC
NC_063280.1	534060	534061	4.39875e-15	-0.580342	4.70436e-10	+	LOC100643378	bchs	5mC
NC_063272.1	3792280	3792281	3.13154e-15	0.668182	3.45945e-10	-	LOC100647495	LOC100647495	5mC
NC_063282.1	9760837	9760838	3.46686e-15	-0.711104	3.79776e-10	+	LOC100644621	Rpn5	5mC
NC_063284.1	6946630	6946631	4.30603e-15	-0.68029	4.62017e-10	+	LOC100645391	LOC100645391	5mC
NC_063279.1	5503343	5503344	6.34026e-15	-0.605429	6.49601e-10	+	LOC100651534	T48	5mC
NC_063280.1	11967982	11967983	1.08129e-14	-0.588235	1.04728e-09	+	LOC105666335	Tcs4	5mC
NC_063278.1	10517118	10517119	4.4025e-15	-0.687231	4.70436e-10	+	LOC100642255	LOC100642255	5mC
NC_063280.1	529995	529996	4.35709e-15	-0.843058	4.67016e-10	+	LOC100643378	bchs	5mC
NC_063284.1	5603102	5603103	7.75296e-15	-0.642857	7.80566e-10	+	LOC100651858	eIF3c	5mC
NC_063270.1	10903310	10903311	4.02027e-15	-0.651985	4.33135e-10	+	LOC100643225	Oseg6	5mC
NC_063271.1	17791232	17791233	3.65208e-15	0.61005	3.9798e-10	-	LOC100643958	PpV	5mC
NC_063280.1	9332030	9332031	1.19493e-14	-0.62069	1.14882e-09	+	LOC100649591	LOC100649591	5mC
NC_063271.1	7202714	7202715	1.03941e-14	-0.617647	1.01234e-09	+	LOC100645706	Gapvd1	5mC
NC_063273.1	1555489	1555490	4.74759e-15	0.753846	5.0473e-10	-	LOC100650523	pic	5mC
NC_063280.1	8041078	8041079	3.61356e-15	0.586299	3.94194e-10	-	LOC100648606	LOC100648606	5mC
NC_063273.1	5496448	5496449	3.73275e-15	0.590476	4.05924e-10	-	LOC100650558	LOC100650558	5mC
NC_063269.1	4620700	4620701	5.83369e-15	0.75	6.0302e-10	-	LOC100649013	Rho1	5mC
NC_063278.1	3080899	3080900	4.14873e-15	-0.65954	4.46055e-10	+	LOC100648287	LOC100648287	5mC
NC_063282.1	8013085	8013086	5.26072e-15	-0.630357	5.5365e-10	+	LOC100643626	LOC100643626	5mC
NC_063269.1	1741627	1741628	6.08797e-15	-0.666667	6.26825e-10	+	LOC100651150	Rab3-GAP	5mC
NC_063279.1	18293856	18293857	5.52922e-15	-0.555503	5.77835e-10	+	LOC100643778	LOC100643778	5mC
NC_063273.1	6596633	6596634	4.86475e-15	-0.606626	5.15612e-10	+	LOC100643647	LOC100643647	5mC
NC_063279.1	6551144	6551145	3.86159e-15	0.68381	4.19064e-10	-	LOC100648369	LOC100648369	5mC
NC_063284.1	4705568	4705569	1.18893e-14	-0.560976	1.14411e-09	+	LOC100651429	LOC100651429	5mC
NC_063271.1	1179464	1179465	6.76844e-15	-0.713468	6.89415e-10	+	LOC100648932	LOC100648932	5mC
NC_063282.1	3269384	3269385	3.56174e-15	0.75641	3.89761e-10	-	LOC100646634	LOC100646634	5mC
NC_063277.1	7011609	7011610	5.99252e-15	-0.578647	6.18215e-10	+	LOC100652003	LOC100652003	5mC
NC_063282.1	2369464	2369465	6.53327e-15	0.587629	6.67413e-10	-	LOC100645501	LOC100645501	5mC
NC_063275.1	12408636	12408637	3.97329e-13	-0.528846	2.61811e-08	+	LOC100646110	LOC100646110	5mC
NC_063279.1	7251966	7251967	3.67874e-15	0.641897	4.00468e-10	-	LOC100650735	LOC100650735	5mC
NC_063275.1	13050788	13050789	9.96777e-15	-0.58	9.7354e-10	+	LOC100651327	LOC100651327	5mC
NC_063269.1	10317313	10317314	5.39299e-15	-0.587582	5.64728e-10	+	LOC100651669	wda	5mC
NC_063271.1	10773867	10773868	4.46832e-15	-0.682253	4.76008e-10	+	LOC100644799	clu	5mC
NC_063284.1	3625856	3625857	4.45877e-15	0.658695	4.75477e-10	-	LOC100646812	TBPH	5mC
NC_063284.1	5019063	5019064	4.82176e-15	0.66788	5.12094e-10	-	LOC100649192	Vps13D	5mC
NC_063279.1	6641739	6641740	6.73458e-13	0.553208	4.16451e-08	-	LOC105665630	LOC105665630	5mC
NC_063271.1	10920495	10920496	4.60389e-15	0.767241	4.89952e-10	-	LOC100642240	LOC100642240	5mC
NC_063269.1	817652	817653	1.04813e-14	-0.6875	1.01798e-09	+	LOC100649434	LOC100649434	5mC
NC_063272.1	13474598	13474599	2.8983e-14	0.684759	2.5304e-09	-	LOC100648316	IntS8	5mC
NC_063270.1	7505715	7505716	6.75335e-15	-0.508242	6.88549e-10	+	LOC100649562	Pms2	5mC
NC_063277.1	1274181	1274182	7.35583e-15	-0.541651	7.44168e-10	+	LOC100645757	Gint3	5mC
NC_063273.1	7914197	7914198	3.91261e-15	-0.709461	4.2372e-10	+	LOC100645673	Rab1	5mC
NC_063279.1	9150677	9150678	7.24832e-15	0.530769	7.34715e-10	-	LOC100643251	Khc	5mC
NC_063275.1	16964632	16964633	1.48105e-14	-0.653846	1.39189e-09	+	LOC100648635	Pkn	5mC
NC_063280.1	12640368	12640369	5.12258e-15	0.790698	5.40746e-10	-	LOC100644735	LOC100644735	5mC
NC_063275.1	16344553	16344554	5.76536e-15	-0.697072	5.97716e-10	+	LOC100645375	LOC100645375	5mC
NC_063284.1	3818789	3818790	5.32369e-15	-0.691317	5.59714e-10	+	LOC100644950	LOC100644950	5mC
NC_063279.1	1329052	1329053	7.03947e-15	-0.625	7.15626e-10	+	LOC100649388	LOC100649388	5mC
NC_063285.1	10040434	10040435	1.91854e-14	-0.46	1.75414e-09	+	LOC100642271	IntS11	5mC
NC_063270.1	7699393	7699394	1.07301e-13	0.642475	8.13759e-09	-	LOC100642556	LOC100642556	5mC
NC_063272.1	9743595	9743596	5.70769e-15	-0.670502	5.92339e-10	+	LOC100643280	LOC100643280	5mC
NC_063275.1	16966163	16966164	5.77094e-15	0.722772	5.97716e-10	-	LOC100648635	Pkn	5mC
NC_063270.1	13120562	13120563	1.57743e-14	-0.583333	1.47319e-09	+	LOC100643110	LOC100643110	5mC
NC_063284.1	7142309	7142310	8.10232e-15	0.619048	8.11052e-10	-	LOC100648841	gw	5mC
NC_063280.1	7361685	7361686	9.66203e-15	0.520408	9.44562e-10	-	LOC100644736	Gnptab	5mC
NC_063271.1	3200996	3200997	4.90778e-15	-0.746589	5.19646e-10	+	LOC100648049	LOC100648049	5mC
NC_063277.1	7293628	7293629	7.74304e-15	-0.571218	7.80319e-10	+	LOC100648945	LOC100648945	5mC
NC_063282.1	5379964	5379965	8.31264e-15	-0.528462	8.28929e-10	+	LOC100645138	LOC100645138	5mC
NC_063282.1	5379964	5379965	8.31264e-15	-0.528462	8.28929e-10	+	LOC100645386	LOC100645386	5mC
NC_063277.1	11772602	11772603	6.19676e-15	-0.707502	6.36146e-10	+	LOC100652124	Larp4B	5mC
NC_063286.1	3925655	3925656	7.99207e-15	-0.682458	8.01516e-10	+	LOC100650940	LOC100650940	5mC
NC_063283.1	9915669	9915670	9.16075e-15	-0.620278	9.02309e-10	+	LOC100644945	Ask1	5mC
NC_063283.1	9915669	9915670	9.16075e-15	-0.620278	9.02309e-10	+	LOC105666554	LOC105666554	5mC
NC_063284.1	5534228	5534229	9.2323e-15	0.572917	9.07646e-10	-	LOC100650098	LOC100650098	5mC
NC_063271.1	18858197	18858198	1.44484e-14	-0.595238	1.36399e-09	+	LOC100648888	LOC100648888	5mC
NC_063285.1	11178821	11178822	1.3609e-14	-0.583333	1.29292e-09	+	LOC100651739	LOC100651739	5mC
NC_063285.1	11178821	11178822	1.3609e-14	-0.583333	1.29292e-09	+	LOC100651859	stas	5mC
NC_063280.1	8924807	8924808	1.78368e-14	-0.612903	1.64523e-09	+	LOC100650739	LOC100650739	5mC
NC_063284.1	5523770	5523771	4.65334e-14	-0.598421	3.84731e-09	+	LOC100649277	Gp93	5mC
NC_063271.1	6196170	6196171	7.11312e-15	-0.632208	7.2171e-10	+	LOC100647721	LOC100647721	5mC
NC_063285.1	10530731	10530732	1.69707e-14	-0.47619	1.57367e-09	+	LOC100648074	pbl	5mC
NC_063282.1	7889509	7889510	2.03601e-14	-0.6	1.85182e-09	+	LOC100652255	eIF3b	5mC
NC_063285.1	7359544	7359545	8.53518e-15	-0.613094	8.48691e-10	+	LOC100649130	zip	5mC
NC_063283.1	4832795	4832796	7.99311e-15	0.673913	8.01516e-10	-	LOC100652059	LOC100652059	5mC
NC_063276.1	9690120	9690121	5.59237e-15	0.638814	5.8316e-10	-	LOC100645877	Wdr24	5mC
NC_063279.1	7703103	7703104	1.04734e-14	-0.563538	1.01798e-09	+	LOC100646956	LOC100646956	5mC
NC_063277.1	2472234	2472235	9.29868e-15	-0.639422	9.12455e-10	+	LOC100642571	skd	5mC
NC_063277.1	6860824	6860825	2.03247e-14	-0.5	1.85021e-09	+	LOC100644809	ATP6AP2	5mC
NC_063270.1	14676604	14676605	1.74368e-14	-0.655172	1.61118e-09	+	LOC100651947	ATP8A	5mC
NC_063278.1	4864399	4864400	5.61738e-15	0.676136	5.84127e-10	-	LOC100647152	TfIIFbeta	5mC
NC_063271.1	8753781	8753782	6.30587e-15	-0.609516	6.46712e-10	+	LOC100647891	Polr3A	5mC
NC_063269.1	6668848	6668849	8.16025e-15	-0.58347	8.16069e-10	+	LOC100651630	Bsg25D	5mC
NC_063280.1	8165974	8165975	9.16026e-15	-0.573214	9.02309e-10	+	LOC100646035	swm	5mC
NC_063285.1	11321926	11321927	5.6934e-15	0.632929	5.91444e-10	-	LOC100650018	Exo70	5mC
NC_063283.1	2644911	2644912	5.90928e-15	0.717836	6.1023e-10	-	LOC100647674	LOC100647674	5mC
NC_063278.1	9379258	9379259	8.71245e-15	0.690476	8.63034e-10	-	LOC105666123	botv	5mC
NC_063279.1	7933855	7933856	1.51533e-14	-0.641026	1.42027e-09	+	LOC100647074	LOC100647074	5mC
NC_063271.1	18530524	18530525	2.05969e-14	-0.490566	1.87173e-09	+	LOC100650987	LOC100650987	5mC
NC_063276.1	5281438	5281439	9.33662e-15	-0.552008	9.15319e-10	+	LOC100644890	LOC100644890	5mC
NC_063271.1	8368483	8368484	9.24692e-15	-0.5875	9.08229e-10	+	LOC100643758	mib1	5mC
NC_063283.1	5870439	5870440	1.07318e-14	-0.482288	1.04038e-09	+	LOC100643099	Srp72	5mC
NC_063277.1	11803918	11803919	6.66586e-15	0.719048	6.80293e-10	-	LOC100651208	LOC100651208	5mC
NC_063279.1	6598870	6598871	6.85845e-15	0.711253	6.97904e-10	-	LOC100647586	LOC100647586	5mC
NC_063279.1	6598870	6598871	6.85845e-15	0.711253	6.97904e-10	-	LOC100647192	snama	5mC
NC_063269.1	5739184	5739185	2.64861e-14	-0.479167	2.32992e-09	+	LOC100647132	LOC100647132	5mC
NC_063269.1	3774319	3774320	2.90673e-12	-0.543357	1.52725e-07	+	LOC100650024	cert	5mC
NC_063271.1	7154330	7154331	1.17414e-14	-0.595059	1.13092e-09	+	LOC100648506	LOC100648506	5mC
NC_063277.1	18176991	18176992	8.65276e-15	-0.610153	8.57934e-10	+	LOC100649416	LOC100649416	5mC
NC_063277.1	18176991	18176992	8.65276e-15	-0.610153	8.57934e-10	+	LOC100649299	LOC100649299	5mC
NC_063275.1	12690910	12690911	1.12453e-14	-0.57992	1.08576e-09	+	LOC100648021	Mau2	5mC
NC_063275.1	3489282	3489283	9.54175e-15	-0.660256	9.34552e-10	+	LOC100649332	LOC100649332	5mC
NC_063275.1	20242285	20242286	2.34431e-14	-0.521739	2.09934e-09	+	LOC100649502	LOC100649502	5mC
NC_063275.1	3408300	3408301	7.08031e-15	0.581481	7.19079e-10	-	LOC100649092	LOC100649092	5mC
NC_063275.1	2108235	2108236	8.8279e-15	-0.794023	8.72815e-10	+	LOC100642284	fmt	5mC
NC_063278.1	8666920	8666921	7.83002e-15	-0.702564	7.87567e-10	+	LOC100651211	Cka	5mC
NC_063282.1	2606450	2606451	7.17763e-13	-0.577366	4.4046e-08	+	LOC100643907	LOC100643907	5mC
NC_063272.1	13523472	13523473	1.00951e-13	-0.576617	7.71194e-09	+	LOC100647017	LOC100647017	5mC
NC_063278.1	7518204	7518205	1.41594e-13	0.653595	1.04207e-08	-	LOC100644212	Hsf	5mC
NC_063277.1	1281552	1281553	3.63297e-14	-0.431373	3.09174e-09	+	LOC100645008	LOC100645008	5mC
NC_063276.1	11000816	11000817	1.2567e-14	0.644737	1.20048e-09	-	LOC100645393	LOC100645393	5mC
NC_063284.1	3650572	3650573	8.24435e-15	0.66166	8.22904e-10	-	LOC100646691	LOC100646691	5mC
NC_063279.1	1290800	1290801	8.76766e-15	0.626454	8.6768e-10	-	LOC100649633	LOC100649633	5mC
NC_063269.1	14495178	14495179	2.49647e-14	-0.564103	2.21473e-09	+	LOC100645113	LOC100645113	5mC
NC_063274.1	16623781	16623782	1.09502e-14	-0.638025	1.05959e-09	+	LOC100645735	Snap29	5mC
NC_063283.1	9914312	9914313	8.63339e-15	-0.678922	8.56826e-10	+	LOC100644945	Ask1	5mC
NC_063283.1	9914312	9914313	8.63339e-15	-0.678922	8.56826e-10	+	LOC105666554	LOC105666554	5mC
NC_063279.1	7348720	7348721	3.12295e-14	-0.542857	2.69724e-09	+	LOC100648990	LOC100648990	5mC
NC_063285.1	11581109	11581110	1.66403e-14	0.552632	1.54578e-09	-	LOC100647680	Ubc2	5mC
NC_063283.1	9190962	9190963	1.15944e-14	-0.607179	1.11779e-09	+	LOC100643302	LOC100643302	5mC
NC_063273.1	740266	740267	2.85819e-14	-0.5	2.49747e-09	+	LOC100648627	LOC100648627	5mC
NC_063279.1	3891629	3891630	1.0654e-14	-0.600198	1.0338e-09	+	LOC105666213	Taf13	5mC
NC_063279.1	3891629	3891630	1.0654e-14	-0.600198	1.0338e-09	+	LOC100652167	kar	5mC
NC_063275.1	13937937	13937938	2.03097e-14	-0.634146	1.85021e-09	+	LOC100642693	Not1	5mC
NC_063271.1	9293289	9293290	1.38596e-14	-0.579798	1.31434e-09	+	LOC100644245	LOC100644245	5mC
NC_063283.1	1548885	1548886	2.98753e-14	-0.480769	2.58997e-09	+	LOC100649034	Fmr1	5mC
NC_063284.1	3645024	3645025	1.29761e-14	0.794872	1.23729e-09	-	LOC100646210	Dna2	5mC
NC_063284.1	3650569	3650570	8.22824e-15	0.67795	8.22081e-10	-	LOC100646691	LOC100646691	5mC
NC_063279.1	2446200	2446201	2.81304e-14	-0.521739	2.46213e-09	+	LOC100650246	LOC100650246	5mC
NC_063273.1	9853251	9853252	8.98838e-15	0.758772	8.87842e-10	-	LOC100646295	LOC100646295	5mC
NC_063275.1	9696404	9696405	3.04484e-14	-0.571429	2.63413e-09	+	LOC100644680	LOC100644680	5mC
NC_063270.1	17258582	17258583	2.61101e-14	-0.529412	2.30072e-09	+	LOC100651276	Xpd	5mC
NC_063270.1	7842922	7842923	1.21014e-14	-0.626857	1.16024e-09	+	LOC100651983	LOC100651983	5mC
NC_063277.1	15310212	15310213	2.57185e-14	-0.692308	2.27004e-09	+	LOC100642457	NKAIN	5mC
NC_063274.1	5198628	5198629	8.36327e-15	0.717949	8.3239e-10	-	LOC100651077	syd	5mC
NC_063275.1	9702941	9702942	2.98223e-14	-0.490566	2.58854e-09	+	LOC100644804	LOC100644804	5mC
NC_063284.1	3879183	3879184	1.42648e-14	-0.670996	1.3491e-09	+	LOC100643471	LOC100643471	5mC
NC_063278.1	7342816	7342817	4.30094e-14	-0.68219	3.59003e-09	+	LOC100644263	DNApol-epsilon255	5mC
NC_063281.1	9616289	9616290	9.09036e-15	0.687598	8.97067e-10	-	LOC100645808	LOC100645808	5mC
NC_063274.1	13449144	13449145	1.20076e-14	0.746835	1.1523e-09	-	LOC100648861	RnrL	5mC
NC_063276.1	10881493	10881494	8.54498e-15	0.678796	8.48858e-10	-	LOC100646206	LOC100646206	5mC
NC_063282.1	1725956	1725957	1.46492e-14	-0.627815	1.38045e-09	+	LOC100649825	LOC100649825	5mC
NC_063284.1	6197518	6197519	1.80417e-14	-0.618665	1.6612e-09	+	LOC100646565	Neurl4	5mC
NC_063269.1	1752625	1752626	1.48069e-14	-0.594294	1.39189e-09	+	LOC100651273	LOC100651273	5mC
NC_063282.1	351315	351316	1.35131e-14	0.726027	1.28498e-09	-	LOC100649471	LOC100649471	5mC
NC_063275.1	12741000	12741001	1.5974e-14	0.582524	1.48918e-09	-	LOC100649535	LOC100649535	5mC
NC_063275.1	12741000	12741001	1.5974e-14	0.582524	1.48918e-09	-	LOC100648825	LOC100648825	5mC
NC_063281.1	12232070	12232071	2.01211e-14	-0.604208	1.83487e-09	+	LOC100650374	LOC100650374	5mC
NC_063283.1	10827017	10827018	9.19008e-15	0.777006	9.04346e-10	-	LOC100648147	Coprox	5mC
NC_063283.1	9621766	9621767	9.63805e-15	0.662055	9.431e-10	-	LOC100649639	LOC100649639	5mC
NC_063276.1	1619078	1619079	1.1072e-14	0.653125	1.07038e-09	-	LOC100642758	LOC100642758	5mC
NC_063270.1	7840500	7840501	1.31074e-14	-0.615567	1.24754e-09	+	LOC100651983	LOC100651983	5mC
NC_063279.1	6546524	6546525	2.6133e-14	-0.533333	2.30079e-09	+	LOC100652301	LOC100652301	5mC
NC_063282.1	1727697	1727698	1.65677e-14	-0.508715	1.54041e-09	+	LOC100649825	LOC100649825	5mC
NC_063278.1	8747233	8747234	1.0154e-14	0.666749	9.90806e-10	-	LOC100649098	LOC100649098	5mC
NC_063278.1	13751279	13751280	1.12518e-14	0.542655	1.08576e-09	-	LOC100645854	LOC100645854	5mC
NC_063270.1	10903939	10903940	1.22749e-14	0.670343	1.17365e-09	-	LOC100643225	Oseg6	5mC
NC_063271.1	4687774	4687775	1.51047e-14	-0.637274	1.41699e-09	+	LOC100652031	LOC100652031	5mC
NC_063284.1	2903203	2903204	1.54829e-14	-0.587179	1.44987e-09	+	LOC100646692	Br140	5mC
NC_063271.1	10916750	10916751	1.75401e-14	0.671429	1.6193e-09	-	LOC100642240	LOC100642240	5mC
NC_063269.1	5994291	5994292	1.98744e-14	-0.606852	1.81396e-09	+	LOC100644873	LOC100644873	5mC
NC_063270.1	16299834	16299835	1.62775e-14	-0.566496	1.51613e-09	+	LOC100650355	Hcf	5mC
NC_063273.1	6705034	6705035	2.20343e-14	0.545455	1.98852e-09	-	LOC100651600	LOC100651600	5mC
NC_063272.1	17160966	17160967	4.03194e-14	-0.489796	3.39807e-09	+	LOC100643154	EMC1	5mC
NC_063280.1	9332029	9332030	1.73979e-14	-0.546456	1.60901e-09	+	LOC100649591	LOC100649591	5mC
NC_063276.1	3710337	3710338	1.43764e-14	0.611332	1.35842e-09	-	LOC100650041	LOC100650041	5mC
NC_063282.1	1114818	1114819	1.04254e-14	0.72795	1.01444e-09	-	LOC100646198	LOC100646198	5mC
NC_063285.1	8730675	8730676	1.8284e-14	0.639535	1.67907e-09	-	LOC100647086	milt	5mC
NC_063275.1	2706731	2706732	4.04016e-14	-0.5	3.40226e-09	+	LOC100648092	mRpS35	5mC
NC_063275.1	2706731	2706732	4.04016e-14	-0.5	3.40226e-09	+	LOC100647970	LOC100647970	5mC
NC_063271.1	9542894	9542895	3.32401e-14	-0.636364	2.85438e-09	+	LOC100644008	LOC100644008	5mC
NC_063279.1	1224296	1224297	4.38097e-14	-0.580645	3.64229e-09	+	LOC100650818	Tmem18	5mC
NC_063269.1	4589491	4589492	1.26933e-14	0.557039	1.21144e-09	-	LOC100648080	LOC100648080	5mC
NC_063275.1	3205299	3205300	2.98884e-14	-0.583333	2.58997e-09	+	LOC100647560	LOC100647560	5mC
NC_063284.1	2876802	2876803	2.12421e-14	0.5625	1.92367e-09	-	LOC100646571	LOC100646571	5mC
NC_063279.1	1945175	1945176	4.0524e-14	-0.510638	3.40707e-09	+	LOC100647865	LOC100647865	5mC
NC_063280.1	4087043	4087044	2.15288e-14	0.628571	1.94795e-09	-	LOC100651965	LOC100651965	5mC
NC_063271.1	14872977	14872978	1.19782e-14	0.644928	1.15054e-09	-	LOC100650584	Tomosyn	5mC
NC_063285.1	11179473	11179474	1.22595e-14	0.693531	1.17324e-09	-	LOC100651739	LOC100651739	5mC
NC_063285.1	11179473	11179474	1.22595e-14	0.693531	1.17324e-09	-	LOC100651859	stas	5mC
NC_063279.1	7713516	7713517	2.24831e-14	-0.502091	2.0203e-09	+	LOC100646308	LOC100646308	5mC
NC_063279.1	7713516	7713517	2.24831e-14	-0.502091	2.0203e-09	+	LOC100646190	hyd	5mC
NC_063278.1	3151703	3151704	2.25181e-14	0.535714	2.02171e-09	-	LOC100647629	LOC100647629	5mC
NC_063269.1	5201302	5201303	1.86605e-14	-0.569697	1.71214e-09	+	LOC100650066	LOC100650066	5mC
NC_063269.1	5201302	5201303	1.86605e-14	-0.569697	1.71214e-09	+	LOC125384681	LOC125384681	5mC
NC_063286.1	4449431	4449432	2.37446e-14	0.608108	2.11547e-09	-	LOC100648038	LOC100648038	5mC
NC_063271.1	14246760	14246761	3.52631e-13	-0.580769	2.35325e-08	+	LOC100647292	Ubr3	5mC
NC_063272.1	18388401	18388402	1.36816e-14	0.635951	1.29864e-09	-	LOC100647928	RpI135	5mC
NC_063270.1	10497889	10497890	5.44347e-13	0.567629	3.4373e-08	-	LOC100644080	Hmt4-20	5mC
NC_063279.1	6641740	6641741	2.58114e-14	0.543478	2.27632e-09	-	LOC105665630	LOC105665630	5mC
NC_063278.1	2958261	2958262	1.2996e-14	0.728571	1.23806e-09	-	LOC100649419	Cdc27	5mC
NC_063274.1	11299709	11299710	1.46039e-14	0.583859	1.37743e-09	-	LOC100651403	LOC100651403	5mC
NC_063279.1	16629479	16629480	2.45274e-14	-0.536059	2.17953e-09	+	LOC100651653	how	5mC
NC_063280.1	12672845	12672846	1.90932e-13	0.745455	1.35369e-08	-	LOC100645172	LOC100645172	5mC
NC_063284.1	5413969	5413970	2.247e-14	-0.587952	2.0203e-09	+	LOC100648263	Acbp1	5mC
NC_063284.1	5413969	5413970	2.247e-14	-0.587952	2.0203e-09	+	LOC100648149	LOC100648149	5mC
NC_063280.1	530186	530187	1.64525e-14	-0.835065	1.53106e-09	+	LOC100643378	bchs	5mC
NC_063272.1	3792276	3792277	2.99375e-14	0.693333	2.59208e-09	-	LOC100647495	LOC100647495	5mC
NC_063270.1	16437503	16437504	1.55541e-14	0.702399	1.45523e-09	-	LOC100651239	Dark	5mC
NC_063279.1	8055144	8055145	1.3927e-14	0.706066	1.31954e-09	-	LOC100648408	l(3)mbt	5mC
NC_063282.1	7378485	7378486	1.50169e-14	0.664387	1.41002e-09	-	LOC100649598	LOC100649598	5mC
NC_063271.1	10954105	10954106	2.3324e-14	0.598039	2.09047e-09	-	LOC100651673	Cdk12	5mC
NC_063275.1	18277669	18277670	6.34778e-14	-0.548387	5.13054e-09	+	LOC100652314	LOC100652314	5mC
NC_063277.1	76401	76402	2.37235e-14	-0.55486	2.11547e-09	+	LOC100650486	LOC100650486	5mC
NC_063277.1	1330705	1330706	1.87549e-14	0.748034	1.71929e-09	-	LOC100643001	LOC100643001	5mC
NC_063275.1	3254450	3254451	2.09182e-14	0.636347	1.89763e-09	-	LOC100648863	LOC100648863	5mC
NC_063281.1	4948355	4948356	5.60556e-14	-0.48	4.58024e-09	+	LOC100649492	dib	5mC
NC_063281.1	4948355	4948356	5.60556e-14	-0.48	4.58024e-09	+	LOC125386229	LOC125386229	5mC
NC_063271.1	2990162	2990163	1.8186e-14	0.763056	1.67301e-09	-	LOC100648591	LOC100648591	5mC
NC_063281.1	6279939	6279940	2.34759e-14	-0.650055	2.10048e-09	+	LOC100647991	LOC100647991	5mC
NC_063272.1	1464337	1464338	1.82277e-14	0.676726	1.67538e-09	-	LOC100645355	LOC100645355	5mC
NC_063277.1	15071101	15071102	2.36925e-14	-0.579337	2.11547e-09	+	LOC100642931	LOC100642931	5mC
NC_063276.1	10903544	10903545	2.22518e-14	-0.579677	2.00642e-09	+	LOC105666747	LOC105666747	5mC
NC_063272.1	7698129	7698130	1.58697e-14	-0.70198	1.48078e-09	+	LOC100644482	LOC100644482	5mC
NC_063277.1	2562676	2562677	6.71497e-14	-0.412698	5.39395e-09	+	LOC105667080	LOC105667080	5mC
NC_063269.1	5982323	5982324	2.7321e-14	-0.507548	2.3953e-09	+	LOC100644993	LOC100644993	5mC
NC_063282.1	7514660	7514661	3.45095e-14	0.565217	2.95368e-09	-	LOC100650501	drk	5mC
NC_063278.1	2824367	2824368	1.72963e-14	0.608796	1.60245e-09	-	LOC100648946	LOC100648946	5mC
NC_063275.1	18515101	18515102	1.78525e-12	-0.459954	9.94503e-08	+	LOC100645248	Rich	5mC
NC_063279.1	2380746	2380747	1.90412e-14	-0.682609	1.74248e-09	+	LOC100642527	LOC100642527	5mC
NC_063280.1	7993794	7993795	5.74136e-14	-0.5	4.66566e-09	+	LOC100650337	Glg1	5mC
NC_063271.1	4529422	4529423	1.73488e-14	0.620449	1.60589e-09	-	LOC100643033	Srrm234	5mC
NC_063282.1	7253386	7253387	1.67182e-14	0.689311	1.55164e-09	-	LOC100643712	LOC100643712	5mC
NC_063286.1	3904615	3904616	2.8028e-14	-0.559801	2.45522e-09	+	LOC100652298	LOC100652298	5mC
NC_063280.1	11524531	11524532	2.15701e-14	-0.677656	1.94999e-09	+	LOC100647938	LOC100647938	5mC
NC_063283.1	9143775	9143776	2.20276e-14	-0.597973	1.98852e-09	+	LOC100644698	LOC100644698	5mC
NC_063279.1	5440468	5440469	2.314e-13	0.737255	1.61218e-08	-	LOC100652048	LOC100652048	5mC
NC_063282.1	351316	351317	2.08942e-14	0.631144	1.8971e-09	-	LOC100649471	LOC100649471	5mC
NC_063277.1	11803917	11803918	1.79317e-14	0.711053	1.65252e-09	-	LOC100651208	LOC100651208	5mC
NC_063282.1	6373980	6373981	2.93687e-14	0.551724	2.5598e-09	-	LOC100643059	LOC100643059	5mC
NC_063279.1	6914935	6914936	6.51555e-14	-0.489362	5.24871e-09	+	LOC100643776	LOC100643776	5mC
NC_063279.1	6914935	6914936	6.51555e-14	-0.489362	5.24871e-09	+	LOC100648603	LOC100648603	5mC
NC_063283.1	9161573	9161574	2.55737e-14	-0.745134	2.25917e-09	+	LOC100644463	LOC100644463	5mC
NC_063275.1	3441729	3441730	3.26822e-14	0.655172	2.80878e-09	-	LOC100646505	LOC100646505	5mC
NC_063274.1	452952	452953	2.71297e-14	-0.669384	2.38253e-09	+	LOC100649791	BBS8	5mC
NC_063280.1	534063	534064	5.68578e-14	-0.547619	4.63339e-09	+	LOC100643378	bchs	5mC
NC_063271.1	7230685	7230686	2.9524e-14	-0.585	2.57119e-09	+	LOC100651317	poe	5mC
NC_063280.1	9280585	9280586	2.73005e-14	-0.55399	2.3953e-09	+	LOC100646004	mew	5mC
NC_063269.1	6668844	6668845	3.24467e-14	-0.533577	2.79191e-09	+	LOC100651630	Bsg25D	5mC
NC_063271.1	10920010	10920011	2.81671e-14	0.785714	2.46328e-09	-	LOC100642240	LOC100642240	5mC
NC_063284.1	5610057	5610058	3.83502e-14	-0.674419	3.24783e-09	+	LOC100644504	LOC100644504	5mC
NC_063284.1	6578732	6578733	4.16839e-14	0.518987	3.49335e-09	-	LOC100642229	LOC100642229	5mC
NC_063269.1	2152953	2152954	3.06218e-14	0.525253	2.64694e-09	-	LOC100642191	BRWD3	5mC
NC_063285.1	11178822	11178823	2.2314e-14	-0.681159	2.0103e-09	+	LOC100651739	LOC100651739	5mC
NC_063285.1	11178822	11178823	2.2314e-14	-0.681159	2.0103e-09	+	LOC100651859	stas	5mC
NC_063275.1	13937921	13937922	2.53152e-14	-0.683516	2.24202e-09	+	LOC100642693	Not1	5mC
NC_063275.1	18516022	18516023	2.37296e-14	-0.774815	2.11547e-09	+	LOC100645248	Rich	5mC
NC_063274.1	439560	439561	7.61828e-14	0.685065	6.02234e-09	-	LOC100643269	LOC100643269	5mC
NC_063272.1	15309926	15309927	3.24025e-14	-0.678027	2.79163e-09	+	LOC100650759	LOC100650759	5mC
NC_063271.1	6194448	6194449	4.60973e-14	-0.64589	3.81427e-09	+	LOC100647721	LOC100647721	5mC
NC_063280.1	8063402	8063403	2.9591e-14	-0.598997	2.57488e-09	+	LOC100648178	AP-1gamma	5mC
NC_063276.1	7695796	7695797	7.20471e-14	0.656178	5.73008e-09	-	LOC100644564	LOC100644564	5mC
NC_063275.1	16333176	16333177	1.98645e-14	0.616422	1.81396e-09	-	LOC100645005	LOC100645005	5mC
NC_063275.1	3332111	3332112	3.98523e-14	-0.547548	3.36617e-09	+	LOC100648978	LOC100648978	5mC
NC_063272.1	13017909	13017910	2.16152e-12	-0.551519	1.18082e-07	+	LOC100650920	LOC100650920	5mC
NC_063278.1	20435189	20435190	2.09834e-14	-0.63914	1.90189e-09	+	LOC100645857	LOC100645857	5mC
NC_063273.1	631767	631768	3.56623e-14	-0.547619	3.04237e-09	+	LOC100651366	LOC100651366	5mC
NC_063273.1	631767	631768	3.56623e-14	-0.547619	3.04237e-09	+	LOC100650761	eIF3j	5mC
NC_063271.1	8494876	8494877	3.81038e-14	-0.517806	3.22957e-09	+	LOC100650270	msps	5mC
NC_063284.1	3786364	3786365	3.41346e-14	0.594059	2.92398e-09	-	LOC100645179	PMCA	5mC
NC_063283.1	9799960	9799961	3.99333e-13	-0.519893	2.62804e-08	+	LOC100648462	LOC100648462	5mC
NC_063277.1	11777654	11777655	8.22525e-14	-0.542857	6.44366e-09	+	LOC100652124	Larp4B	5mC
NC_063284.1	4918111	4918112	3.61958e-14	-0.508314	3.08286e-09	+	LOC100647679	LOC100647679	5mC
NC_063284.1	4918111	4918112	3.61958e-14	-0.508314	3.08286e-09	+	LOC100650133	LOC100650133	5mC
NC_063275.1	16344541	16344542	2.68966e-14	-0.671897	2.36405e-09	+	LOC100645375	LOC100645375	5mC
NC_063283.1	7668064	7668065	8.47139e-14	-0.526316	6.60678e-09	+	LOC100642505	Cnot4	5mC
NC_063279.1	5453345	5453346	2.32773e-14	0.604941	2.08807e-09	-	LOC100650609	Usp7	5mC
NC_063279.1	16910278	16910279	3.70409e-14	0.641026	3.14459e-09	-	LOC100651495	Wdr81	5mC
NC_063282.1	6341703	6341704	6.85271e-14	-0.666667	5.48772e-09	+	LOC100650376	LOC100650376	5mC
NC_063270.1	12986299	12986300	2.92025e-14	-0.709447	2.54744e-09	+	LOC100642278	LOC100642278	5mC
NC_063271.1	14716884	14716885	7.33155e-14	-0.533333	5.8221e-09	+	LOC100651425	LOC100651425	5mC
NC_063280.1	8781922	8781923	2.24147e-14	0.724648	2.01763e-09	-	LOC100648293	LOC100648293	5mC
NC_063275.1	13946318	13946319	2.97692e-14	0.66413	2.58607e-09	-	LOC100642881	LOC100642881	5mC
NC_063283.1	10811853	10811854	2.55181e-14	0.62963	2.25617e-09	-	LOC100643910	Rsod	5mC
NC_063283.1	10811853	10811854	2.55181e-14	0.62963	2.25617e-09	-	LOC105666544	LOC105666544	5mC
NC_063282.1	1106497	1106498	8.8365e-14	-0.5	6.86591e-09	+	LOC100646316	UQCR-C2	5mC
NC_063283.1	10471590	10471591	2.40774e-14	0.702381	2.14329e-09	-	LOC100643219	LOC100643219	5mC
NC_063277.1	11777653	11777654	1.06534e-13	-0.44	8.0911e-09	+	LOC100652124	Larp4B	5mC
NC_063283.1	9819433	9819434	3.83867e-14	-0.653333	3.24819e-09	+	LOC100647997	slmb	5mC
NC_063269.1	7890672	7890673	2.44659e-14	0.753228	2.17602e-09	-	LOC100643273	PAPLA1	5mC
NC_063269.1	7890672	7890673	2.44659e-14	0.753228	2.17602e-09	-	LOC105665993	LOC105665993	5mC
NC_063275.1	3839203	3839204	4.52263e-14	0.546392	3.75409e-09	-	LOC100642283	asf1	5mC
NC_063279.1	13454220	13454221	9.17368e-14	-0.479167	7.08575e-09	+	LOC100649222	Pi3K68D	5mC
NC_063271.1	8932872	8932873	4.8397e-14	0.545455	3.98563e-09	-	LOC100644007	LOC100644007	5mC
NC_063279.1	6925452	6925453	1.35532e-12	-0.631299	7.73979e-08	+	LOC100643457	LOC100643457	5mC
NC_063276.1	3599735	3599736	3.59968e-14	-0.625203	3.06841e-09	+	LOC100643205	LOC100643205	5mC
NC_063283.1	2864961	2864962	3.71421e-12	0.509338	1.8916e-07	-	LOC100651618	DCTN1-p150	5mC
NC_063279.1	18112112	18112113	3.65479e-14	-0.610714	3.10778e-09	+	LOC100650855	Ars2	5mC
NC_063279.1	6925456	6925457	4.0913e-14	-0.693434	3.43425e-09	+	LOC100643457	LOC100643457	5mC
NC_063278.1	4398121	4398122	4.23149e-14	-0.562165	3.53771e-09	+	LOC100648716	LOC100648716	5mC
NC_063278.1	2291072	2291073	2.45471e-14	0.682692	2.17953e-09	-	LOC100648793	LOC100648793	5mC
NC_063275.1	12728175	12728176	3.17724e-14	-0.651115	2.74186e-09	+	LOC100648362	Prp8	5mC
NC_063278.1	7335085	7335086	4.56589e-14	-0.551172	3.78099e-09	+	LOC100644770	Pnn	5mC
NC_063282.1	279582	279583	5.57454e-14	-0.556938	4.55846e-09	+	LOC100644266	GramD1B	5mC
NC_063270.1	18914063	18914064	3.38272e-14	-0.618859	2.90002e-09	+	LOC100644919	LOC100644919	5mC
NC_063279.1	1224295	1224296	1.33966e-13	-0.557011	9.90812e-09	+	LOC100650818	Tmem18	5mC
NC_063284.1	6607763	6607764	2.51842e-14	0.740466	2.23231e-09	-	LOC100643139	LOC100643139	5mC
NC_063284.1	6607763	6607764	2.51842e-14	0.740466	2.23231e-09	-	LOC100642424	LOC100642424	5mC
NC_063275.1	9701807	9701808	9.6082e-14	-0.471698	7.37775e-09	+	LOC100644804	LOC100644804	5mC
NC_063270.1	3745871	3745872	4.07477e-14	0.625	3.42312e-09	-	LOC100647279	LOC100647279	5mC
NC_063280.1	3128658	3128659	4.4464e-14	-0.542892	3.69376e-09	+	LOC100648485	LOC100648485	5mC
NC_063285.1	11127602	11127603	3.52491e-14	0.588711	3.00958e-09	-	LOC100642307	hop	5mC
NC_063277.1	2566362	2566363	5.12835e-14	0.578313	4.20346e-09	-	LOC105667080	LOC105667080	5mC
NC_063284.1	5597452	5597453	3.98765e-14	-0.597902	3.36617e-09	+	LOC100651622	Tpr2	5mC
NC_063282.1	311372	311373	5.1594e-14	-0.525379	4.22229e-09	+	LOC100650617	LOC100650617	5mC
NC_063273.1	1212227	1212228	4.3649e-14	-0.537192	3.63471e-09	+	LOC125385185	LOC125385185	5mC
NC_063273.1	1212227	1212228	4.3649e-14	-0.537192	3.63471e-09	+	LOC100648886	LOC100648886	5mC
NC_063286.1	4024717	4024718	2.97413e-14	0.727599	2.5858e-09	-	LOC100645472	Gip	5mC
NC_063271.1	2992236	2992237	3.22716e-14	0.777068	2.78265e-09	-	LOC100648591	LOC100648591	5mC
NC_063285.1	11097872	11097873	1.51021e-13	0.63392	1.1029e-08	-	LOC100643428	LOC100643428	5mC
NC_063276.1	8094551	8094552	1.30086e-13	-0.63	9.66224e-09	+	LOC100645250	Spt5	5mC
NC_063275.1	15597857	15597858	4.37981e-14	-0.617063	3.64229e-09	+	LOC100643044	LOC100643044	5mC
NC_063279.1	5548108	5548109	6.50312e-14	0.558824	5.24393e-09	-	LOC105666229	LOC105666229	5mC
NC_063273.1	712129	712130	5.14881e-14	-0.579839	4.21693e-09	+	LOC100643402	LOC100643402	5mC
NC_063276.1	5077061	5077062	9.08846e-14	-0.509434	7.03552e-09	+	LOC100651406	LOC100651406	5mC
NC_063284.1	5554923	5554924	5.05236e-14	0.568807	4.15095e-09	-	LOC100650421	Mi-2	5mC
NC_063273.1	6608179	6608180	4.22185e-14	0.701149	3.53248e-09	-	LOC100646901	LOC100646901	5mC
NC_063280.1	5735012	5735013	4.66252e-14	-0.611158	3.85185e-09	+	LOC100644222	LOC100644222	5mC
NC_063279.1	6440602	6440603	3.24592e-14	0.627407	2.79191e-09	-	LOC100649547	LOC100649547	5mC
NC_063272.1	3792277	3792278	4.04917e-14	0.632567	3.40707e-09	-	LOC100647495	LOC100647495	5mC
NC_063284.1	2903771	2903772	5.07401e-14	-0.575201	4.16546e-09	+	LOC100646692	Br140	5mC
NC_063271.1	18947945	18947946	4.99961e-14	-0.537074	4.11084e-09	+	LOC100647485	Megf8	5mC
NC_063271.1	7199431	7199432	9.2435e-14	-0.645161	7.1344e-09	+	LOC100648086	LOC100648086	5mC
NC_063269.1	6654301	6654302	4.957e-14	-0.566042	4.07901e-09	+	LOC100648196	LOC100648196	5mC
NC_063275.1	24853455	24853456	3.37696e-14	-0.673913	2.89746e-09	+	LOC100645448	Taf1	5mC
NC_063274.1	439692	439693	4.82622e-14	-0.571572	3.97766e-09	+	LOC100643269	LOC100643269	5mC
NC_063276.1	3117822	3117823	4.01863e-14	-0.661176	3.38959e-09	+	LOC100650204	Trpm	5mC
NC_063276.1	5133162	5133163	5.09386e-14	-0.585707	4.17847e-09	+	LOC100652078	LOC100652078	5mC
NC_063271.1	10920008	10920009	3.49623e-14	0.646377	2.98998e-09	-	LOC100642240	LOC100642240	5mC
NC_063270.1	16042029	16042030	7.54841e-14	0.5	5.97621e-09	-	LOC100648929	Kdm5	5mC
NC_063271.1	915241	915242	1.25445e-13	-0.5	9.33741e-09	+	LOC100652032	LOC100652032	5mC
NC_063275.1	16387092	16387093	7.53923e-14	0.5	5.97621e-09	-	LOC100646741	Rad23	5mC
NC_063280.1	7266273	7266274	8.8752e-14	-0.591837	6.89085e-09	+	LOC100645534	LOC100645534	5mC
NC_063273.1	505752	505753	3.36576e-12	-0.583069	1.73442e-07	+	LOC100642877	cpb	5mC
NC_063276.1	3166061	3166062	6.6844e-14	-0.626643	5.37352e-09	+	LOC100651488	LOC100651488	5mC
NC_063281.1	4961625	4961626	3.51169e-14	0.831317	3.00074e-09	-	LOC100650146	LOC100650146	5mC
NC_063279.1	749961	749962	1.51781e-13	-0.5	1.10614e-08	+	LOC100644302	PhKgamma	5mC
NC_063279.1	8459834	8459835	5.61267e-14	-0.568085	4.58247e-09	+	LOC100646749	LOC100646749	5mC
NC_063278.1	16111622	16111623	1.34181e-13	-0.65	9.91702e-09	+	LOC100650932	Taf3	5mC
NC_063279.1	13446455	13446456	4.55543e-14	0.647059	3.77532e-09	-	LOC100649222	Pi3K68D	5mC
NC_063279.1	6546527	6546528	1.07867e-13	-0.526316	8.16698e-09	+	LOC100652301	LOC100652301	5mC
NC_063279.1	8409441	8409442	7.02467e-14	-0.511125	5.60823e-09	+	LOC100647633	LOC100647633	5mC
NC_063282.1	7438586	7438587	4.15834e-14	0.706061	3.48772e-09	-	LOC100650056	LOC100650056	5mC
NC_063282.1	9376251	9376252	7.3213e-14	0.718456	5.81838e-09	-	LOC100649784	LOC100649784	5mC
NC_063284.1	3032142	3032143	4.34181e-14	0.705952	3.61837e-09	-	LOC100643718	LOC100643718	5mC
NC_063282.1	6955913	6955914	6.89468e-14	-0.567027	5.5171e-09	+	LOC100650786	unk	5mC
NC_063275.1	3205296	3205297	1.1566e-13	-0.565217	8.67704e-09	+	LOC100647560	LOC100647560	5mC
NC_063269.1	275252	275253	8.79559e-14	0.49505	6.84429e-09	-	LOC100650754	Rbcn-3B	5mC
NC_063270.1	9396159	9396160	6.78617e-14	-0.701299	5.44695e-09	+	LOC100649799	LOC100649799	5mC
NC_063276.1	10854707	10854708	6.35761e-14	-0.686147	5.13451e-09	+	LOC100646323	LOC100646323	5mC
NC_063279.1	10344200	10344201	4.69111e-14	0.700742	3.87241e-09	-	LOC100648795	LOC100648795	5mC
NC_063273.1	1520600	1520601	6.39162e-14	-0.69122	5.15799e-09	+	LOC100652277	Acf	5mC
NC_063283.1	7103280	7103281	5.69293e-14	0.70297	4.63339e-09	-	LOC100646364	LOC100646364	5mC
NC_063283.1	4896878	4896879	1.20676e-12	0.581483	6.97145e-08	-	LOC100649713	LOC100649713	5mC
NC_063277.1	303784	303785	2.29981e-13	-0.654869	1.60442e-08	+	LOC100648098	glu	5mC
NC_063279.1	11308326	11308327	7.15917e-14	-0.562872	5.6982e-09	+	LOC100645918	l(2)k09022	5mC
NC_063282.1	6602913	6602914	4.53149e-14	0.647727	3.75847e-09	-	LOC100648225	tamo	5mC
NC_063270.1	12915786	12915787	6.82389e-14	0.7	5.47303e-09	-	LOC100651749	AsnRS-m	5mC
NC_063275.1	20934107	20934108	4.31103e-14	0.694614	3.59558e-09	-	LOC100642727	Dtwd2	5mC
NC_063273.1	6691428	6691429	6.21976e-14	-0.605986	5.03876e-09	+	LOC100651952	pasilla	5mC
NC_063282.1	297388	297389	7.08546e-14	0.735849	5.65245e-09	-	LOC100650375	IntS2	5mC
NC_063282.1	297388	297389	7.08546e-14	0.735849	5.65245e-09	-	LOC125386291	LOC125386291	5mC
NC_063284.1	4968682	4968683	1.21154e-13	-0.621622	9.05671e-09	+	LOC100642542	shams	5mC
NC_063271.1	1822127	1822128	1.69909e-13	-0.461538	1.22122e-08	+	LOC100644323	Hsc70-3	5mC
NC_063284.1	2910271	2910272	6.9458e-14	0.58467	5.55375e-09	-	LOC100646813	YL-1	5mC
NC_063275.1	2083465	2083466	1.62311e-13	-0.511628	1.17144e-08	+	LOC105665866	LOC105665866	5mC
NC_063270.1	6729844	6729845	1.59276e-13	-0.538462	1.15351e-08	+	LOC100645311	LOC100645311	5mC
NC_063270.1	6729844	6729845	1.59276e-13	-0.538462	1.15351e-08	+	LOC100645434	LOC100645434	5mC
NC_063271.1	1672518	1672519	4.47367e-12	-0.570675	2.21261e-07	+	LOC100646218	LOC100646218	5mC
NC_063275.1	24927996	24927997	1.91962e-12	0.520405	1.06031e-07	-	LOC100646589	LOC100646589	5mC
NC_063275.1	15100078	15100079	7.77173e-14	-0.614899	6.12511e-09	+	LOC100647809	Aplip1	5mC
NC_063275.1	15100078	15100079	7.77173e-14	-0.614899	6.12511e-09	+	LOC100647695	LOC100647695	5mC
NC_063279.1	17589061	17589062	8.07102e-14	-0.585655	6.33643e-09	+	LOC100644857	Faf2	5mC
NC_063276.1	2945819	2945820	1.05431e-13	-0.61143	8.02113e-09	+	LOC105665989	LOC105665989	5mC
NC_063279.1	7993721	7993722	4.80169e-14	-0.677236	3.96056e-09	+	LOC100649777	Ube4B	5mC
NC_063278.1	502097	502098	1.72921e-13	-0.607143	1.24201e-08	+	LOC100652006	Pak	5mC
NC_063273.1	1687771	1687772	1.47808e-13	-0.47541	1.08095e-08	+	LOC100648709	Gga	5mC
NC_063271.1	10862868	10862869	6.26867e-14	-0.622449	5.07052e-09	+	LOC100642992	LOC100642992	5mC
NC_063283.1	4891062	4891063	6.98678e-14	0.674105	5.58225e-09	-	LOC100649713	LOC100649713	5mC
NC_063279.1	17547487	17547488	1.00764e-09	-0.467172	2.54543e-05	+	LOC100643777	LOC100643777	5mC
NC_063279.1	17547487	17547488	1.00764e-09	-0.467172	2.54543e-05	+	LOC100643902	MED21	5mC
NC_063278.1	2187508	2187509	1.77625e-13	0.65084	1.27055e-08	-	LOC100649967	LOC100649967	5mC
NC_063277.1	15740636	15740637	7.79499e-14	0.662338	6.13881e-09	-	LOC100651764	FASN1	5mC
NC_063275.1	11943358	11943359	8.77e-14	0.621622	6.83456e-09	-	LOC100648165	Phyhd1	5mC
NC_063275.1	11943358	11943359	8.77e-14	0.621622	6.83456e-09	-	LOC100646660	Swt1	5mC
NC_063279.1	17484836	17484837	7.09648e-14	-0.61968	5.65692e-09	+	LOC100642499	Dlish	5mC
NC_063277.1	2562677	2562678	1.43335e-12	-0.356692	8.15422e-08	+	LOC105667080	LOC105667080	5mC
NC_063278.1	16228162	16228163	8.79055e-14	0.615385	6.84429e-09	-	LOC100651651	LOC100651651	5mC
NC_063275.1	18288879	18288880	5.6972e-14	0.527789	4.63339e-09	-	LOC100652194	LOC100652194	5mC
NC_063274.1	3746317	3746318	5.6537e-14	0.584477	4.61236e-09	-	LOC100642689	LOC100642689	5mC
NC_063269.1	4620697	4620698	1.04342e-13	0.653061	7.95357e-09	-	LOC100649013	Rho1	5mC
NC_063271.1	8935091	8935092	8.12303e-14	-0.519647	6.36836e-09	+	LOC100644007	LOC100644007	5mC
NC_063273.1	1514673	1514674	1.52783e-13	-0.530612	1.11266e-08	+	LOC100642755	yata	5mC
NC_063274.1	5415534	5415535	9.39064e-14	-0.52536	7.23728e-09	+	LOC100649059	LOC100649059	5mC
NC_063284.1	5539009	5539010	6.2639e-14	0.59559	5.07052e-09	-	LOC100650098	LOC100650098	5mC
NC_063273.1	4758268	4758269	6.19601e-14	0.578147	5.02341e-09	-	LOC100644719	DNApol-alpha73	5mC
NC_063274.1	14252732	14252733	7.99286e-14	0.636364	6.28517e-09	-	LOC100648674	LOC100648674	5mC
NC_063274.1	7235886	7235887	2.99874e-12	-0.529891	1.5685e-07	+	LOC105665840	LOC105665840	5mC
NC_063274.1	11263770	11263771	9.25975e-14	0.555556	7.14167e-09	-	LOC100651282	Sra-1	5mC
NC_063279.1	16963575	16963576	1.06114e-13	0.53125	8.06511e-09	-	LOC100642580	LOC100642580	5mC
NC_063271.1	2308821	2308822	1.46166e-13	-0.615385	1.07044e-08	+	LOC100650237	LOC100650237	5mC
NC_063278.1	9727419	9727420	6.09241e-14	0.619875	4.94326e-09	-	LOC100645130	LOC100645130	5mC
NC_063277.1	12752445	12752446	9.64665e-14	0.575758	7.40183e-09	-	LOC100647150	AlaRS	5mC
NC_063275.1	15222030	15222031	8.95703e-14	-0.627907	6.94922e-09	+	LOC100648513	LOC100648513	5mC
NC_063285.1	11128476	11128477	1.045e-13	-0.526102	7.95981e-09	+	LOC100642307	hop	5mC
NC_063271.1	14803503	14803504	7.54849e-14	0.7	5.97621e-09	-	LOC100650828	AlaRS-m	5mC
NC_063280.1	8762237	8762238	1.66307e-13	-0.56439	1.19779e-08	+	LOC100631073	LOC100631073	5mC
NC_063273.1	7926197	7926198	9.95445e-14	-0.521711	7.62122e-09	+	LOC105665731	LOC105665731	5mC
NC_063271.1	7165888	7165889	5.69671e-14	0.700483	4.63339e-09	-	LOC100646773	LOC100646773	5mC
NC_063279.1	7704551	7704552	2.80789e-13	-0.463415	1.9242e-08	+	LOC100646956	LOC100646956	5mC
NC_063279.1	2370439	2370440	1.23852e-13	0.490566	9.22543e-09	-	LOC100651574	LOC100651574	5mC
NC_063272.1	9304577	9304578	2.32501e-13	-0.666667	1.61877e-08	+	LOC100644286	LOC100644286	5mC
NC_063273.1	544652	544653	9.00294e-14	-0.532967	6.97966e-09	+	LOC100643524	LOC100643524	5mC
NC_063270.1	2298060	2298061	1.92582e-13	-0.510204	1.36354e-08	+	LOC100652186	LOC100652186	5mC
NC_063278.1	3065856	3065857	6.5191e-14	0.680195	5.24871e-09	-	LOC100648643	Setd3	5mC
NC_063278.1	3065856	3065857	6.5191e-14	0.680195	5.24871e-09	-	LOC100648756	LOC100648756	5mC
NC_063278.1	13956197	13956198	2.05299e-13	-0.5	1.4477e-08	+	LOC100647165	Galphaq	5mC
NC_063273.1	7944713	7944714	9.66807e-14	0.639535	7.41282e-09	-	LOC100649448	puf	5mC
NC_063278.1	6871717	6871718	6.59908e-14	-0.696429	5.30902e-09	+	LOC100649029	LOC100649029	5mC
NC_063274.1	7235892	7235893	1.9304e-13	-0.5	1.36586e-08	+	LOC105665840	LOC105665840	5mC
NC_063273.1	5748394	5748395	7.71242e-14	0.567204	6.08755e-09	-	LOC100646703	LOC100646703	5mC
NC_063279.1	11308325	11308326	1.13599e-13	-0.614362	8.55309e-09	+	LOC100645918	l(2)k09022	5mC
NC_063274.1	21959998	21959999	3.01171e-12	0.535812	1.57449e-07	-	LOC100648696	DCAF12	5mC
NC_063276.1	3634165	3634166	7.58236e-14	-0.614141	5.99849e-09	+	LOC100651838	LOC100651838	5mC
NC_063279.1	6545609	6545610	1.74181e-13	-0.517241	1.24934e-08	+	LOC100652301	LOC100652301	5mC
NC_063274.1	3769785	3769786	7.76315e-14	-0.608746	6.12297e-09	+	LOC100652232	par-6	5mC
NC_063272.1	17399601	17399602	1.54067e-13	0.676471	1.12123e-08	-	LOC105667205	SMC1	5mC
NC_063271.1	2992235	2992236	8.24208e-14	0.726534	6.45098e-09	-	LOC100648591	LOC100648591	5mC
NC_063279.1	6560136	6560137	1.21343e-13	-0.509691	9.06434e-09	+	LOC100649186	SMC6	5mC
NC_063279.1	6560136	6560137	1.21343e-13	-0.509691	9.06434e-09	+	LOC125385896	LOC125385896	5mC
NC_063274.1	16600518	16600519	7.10194e-14	0.592893	5.65696e-09	-	LOC100650384	LOC100650384	5mC
NC_063274.1	16600518	16600519	7.10194e-14	0.592893	5.65696e-09	-	LOC100649042	yl	5mC
NC_063286.1	3904619	3904620	1.0897e-13	-0.543566	8.23424e-09	+	LOC100652298	LOC100652298	5mC
NC_063280.1	490199	490200	2.21523e-13	-0.481481	1.55163e-08	+	LOC100648410	LOC100648410	5mC
NC_063276.1	10871287	10871288	1.30434e-11	0.636451	5.67019e-07	-	LOC100646445	LOC100646445	5mC
NC_063275.1	18288876	18288877	7.70025e-14	0.512677	6.08254e-09	-	LOC100652194	LOC100652194	5mC
NC_063269.1	7890673	7890674	8.27312e-14	0.67999	6.46179e-09	-	LOC100643273	PAPLA1	5mC
NC_063269.1	7890673	7890674	8.27312e-14	0.67999	6.46179e-09	-	LOC105665993	LOC105665993	5mC
NC_063270.1	8932228	8932229	2.43214e-13	-0.525	1.68998e-08	+	LOC100646135	LOC100646135	5mC
NC_063276.1	3684120	3684121	9.40728e-14	-0.633038	7.24476e-09	+	LOC100649811	LOC100649811	5mC
NC_063269.1	4728730	4728731	8.01393e-14	0.667248	6.297e-09	-	LOC100650267	dop	5mC
NC_063270.1	6786116	6786117	8.24694e-14	0.674501	6.45098e-09	-	LOC100646734	LOC100646734	5mC
NC_063280.1	4397347	4397348	1.07923e-13	-0.602041	8.16698e-09	+	LOC100644652	LOC100644652	5mC
NC_063274.1	11202358	11202359	1.85005e-13	-0.609756	1.31883e-08	+	LOC100651039	LOC100651039	5mC
NC_063284.1	3198843	3198844	8.30992e-14	-0.62881	6.48569e-09	+	LOC100642475	LOC100642475	5mC
NC_063285.1	10899446	10899447	2.77675e-13	-0.512821	1.90661e-08	+	LOC100646928	TMS1	5mC
NC_063283.1	5084048	5084049	8.07624e-14	0.635789	6.33643e-09	-	LOC100646927	Cand1	5mC
NC_063269.1	10435736	10435737	7.97908e-14	0.751366	6.27906e-09	-	LOC100648270	Abl	5mC
NC_063269.1	3774314	3774315	1.23523e-13	-0.609426	9.22058e-09	+	LOC100650024	cert	5mC
NC_063284.1	6583005	6583006	1.1433e-13	-0.638985	8.59578e-09	+	LOC100642229	LOC100642229	5mC
NC_063271.1	14645794	14645795	1.19709e-13	0.519132	8.95639e-09	-	LOC100651860	Rab35	5mC
NC_063269.1	4946470	4946471	2.8372e-13	-0.469388	1.94301e-08	+	LOC100644591	GPHR	5mC
NC_063283.1	9800005	9800006	3.32847e-13	-0.446809	2.23263e-08	+	LOC100648462	LOC100648462	5mC
NC_063278.1	16057503	16057504	7.49371e-14	0.623188	5.94635e-09	-	LOC100650166	LOC100650166	5mC
NC_063283.1	10810199	10810200	8.2681e-14	0.606618	6.46179e-09	-	LOC100643910	Rsod	5mC
NC_063283.1	10810199	10810200	8.2681e-14	0.606618	6.46179e-09	-	LOC105666544	LOC105666544	5mC
NC_063280.1	530880	530881	1.23792e-13	-0.578409	9.22543e-09	+	LOC100643378	bchs	5mC
NC_063274.1	452951	452952	1.55154e-13	-0.64016	1.12836e-08	+	LOC100649791	BBS8	5mC
NC_063276.1	3649951	3649952	9.58614e-14	0.691013	7.37164e-09	-	LOC100650648	CaMKI	5mC
NC_063276.1	3649951	3649952	9.58614e-14	0.691013	7.37164e-09	-	LOC100646744	SH3PX1	5mC
NC_063277.1	18025685	18025686	1.31839e-13	0.661765	9.7785e-09	-	LOC100648102	Trxr1	5mC
NC_063272.1	1452164	1452165	3.04497e-12	0.53795	1.5895e-07	-	LOC100645104	Chc	5mC
NC_063270.1	8967288	8967289	1.14175e-13	-0.615449	8.59032e-09	+	LOC100646816	LOC100646816	5mC
NC_063278.1	2837466	2837467	9.52462e-14	-0.702767	7.32973e-09	+	LOC100643491	DEF8	5mC
NC_063271.1	10773864	10773865	1.23732e-13	-0.691575	9.22543e-09	+	LOC100644799	clu	5mC
NC_063277.1	75846	75847	1.32962e-13	0.567568	9.85484e-09	-	LOC100650486	LOC100650486	5mC
NC_063279.1	16805804	16805805	7.48187e-13	0.589588	4.5725e-08	-	LOC100650738	LOC100650738	5mC
NC_063283.1	2868316	2868317	2.80477e-13	-0.489796	1.9242e-08	+	LOC100651618	DCTN1-p150	5mC
NC_063284.1	5084698	5084699	1.74819e-13	0.666667	1.25306e-08	-	LOC100647123	LOC100647123	5mC
NC_063272.1	18231456	18231457	1.59069e-13	0.53125	1.15282e-08	-	LOC100645867	LOC100645867	5mC
NC_063282.1	6955880	6955881	3.13176e-13	-0.45283	2.1102e-08	+	LOC100650786	unk	5mC
NC_063278.1	9687831	9687832	1.00011e-13	0.666082	7.65136e-09	-	LOC100646066	LOC100646066	5mC
NC_063279.1	17713662	17713663	8.81823e-14	0.689931	6.85681e-09	-	LOC100646673	Miro	5mC
NC_063282.1	5448049	5448050	1.42354e-13	0.597826	1.04619e-08	-	LOC100646241	LOC100646241	5mC
NC_063277.1	432221	432222	9.16525e-14	0.64883	7.08447e-09	-	LOC100645378	BuGZ	5mC
NC_063280.1	530879	530880	2.75905e-13	-0.567568	1.8957e-08	+	LOC100643378	bchs	5mC
NC_063280.1	3128377	3128378	1.00214e-13	0.710284	7.66126e-09	-	LOC100648485	LOC100648485	5mC
NC_063269.1	5988166	5988167	8.89582e-13	-0.531033	5.34904e-08	+	LOC100644873	LOC100644873	5mC
NC_063272.1	9304624	9304625	1.23973e-12	0.593651	7.13037e-08	-	LOC100644286	LOC100644286	5mC
NC_063274.1	11243344	11243345	1.39769e-13	0.751918	1.03154e-08	-	LOC100651158	LOC100651158	5mC
NC_063276.1	3599732	3599733	1.33407e-13	-0.624684	9.88076e-09	+	LOC100643205	LOC100643205	5mC
NC_063273.1	5263086	5263087	1.03124e-13	0.537652	7.86647e-09	-	LOC100643445	Trax	5mC
NC_063282.1	2629773	2629774	1.82627e-13	0.521277	1.30366e-08	-	LOC100642817	Dpp10	5mC
NC_063283.1	2160602	2160603	1.6158e-13	0.576087	1.16778e-08	-	LOC100642264	LOC100642264	5mC
NC_063279.1	2544898	2544899	1.6158e-13	0.576087	1.16778e-08	-	LOC100648060	Pli	5mC
NC_063279.1	12445098	12445099	3.60769e-13	-0.5	2.3999e-08	+	LOC100642613	LOC100642613	5mC
NC_063279.1	12445098	12445099	3.60769e-13	-0.5	2.3999e-08	+	LOC100643584	Synd	5mC
NC_063285.1	11459650	11459651	3.99796e-13	-0.551724	2.62939e-08	+	LOC100648492	singed	5mC
NC_063284.1	3702135	3702136	2.69685e-12	-0.536162	1.43137e-07	+	LOC100645783	LOC100645783	5mC
NC_063279.1	10344201	10344202	1.02367e-13	0.655462	7.8144e-09	-	LOC100648795	LOC100648795	5mC
NC_063283.1	4828423	4828424	1.58608e-13	0.606742	1.15027e-08	-	LOC100652059	LOC100652059	5mC
NC_063273.1	9852055	9852056	1.62504e-13	0.632421	1.17202e-08	-	LOC100646295	LOC100646295	5mC
NC_063269.1	7558644	7558645	9.6048e-14	0.627079	7.37775e-09	-	LOC100643144	LOC100643144	5mC
NC_063273.1	547655	547656	1.5172e-13	-0.531429	1.10614e-08	+	LOC100643524	LOC100643524	5mC
NC_063270.1	12991227	12991228	4.29278e-13	-0.638639	2.79862e-08	+	LOC100642396	Mat89Ba	5mC
NC_063276.1	5174422	5174423	2.62777e-13	-0.629188	1.81146e-08	+	LOC100642522	LOC100642522	5mC
NC_063275.1	3441732	3441733	9.88491e-14	0.653884	7.57353e-09	-	LOC100646505	LOC100646505	5mC
NC_063279.1	7942903	7942904	1.40834e-13	-0.526263	1.03739e-08	+	LOC100651575	LOC100651575	5mC
NC_063279.1	8457902	8457903	1.07153e-13	-0.654798	8.13227e-09	+	LOC100646749	LOC100646749	5mC
NC_063273.1	1729373	1729374	9.01917e-14	0.923913	6.98706e-09	-	LOC125385148	LOC125385148	5mC
NC_063273.1	1729373	1729374	9.01917e-14	0.923913	6.98706e-09	-	LOC100647182	Ctu2	5mC
NC_063270.1	11554907	11554908	1.42309e-13	-0.515556	1.04619e-08	+	LOC100652309	LOC100652309	5mC
NC_063278.1	2937708	2937709	9.10584e-14	0.72962	7.04376e-09	-	LOC100650292	Strump	5mC
NC_063275.1	24853454	24853455	1.11926e-13	-0.632323	8.43929e-09	+	LOC100645448	Taf1	5mC
NC_063275.1	9569010	9569011	1.11908e-13	0.651526	8.43929e-09	-	LOC100644367	wcy	5mC
NC_063273.1	7967422	7967423	2.16701e-13	0.518072	1.52194e-08	-	LOC100651367	mIF2	5mC
NC_063280.1	530190	530191	1.15593e-13	-0.814771	8.67704e-09	+	LOC100643378	bchs	5mC
NC_063271.1	18955145	18955146	3.48099e-13	-0.575758	2.32449e-08	+	LOC100645227	LOC100645227	5mC
NC_063286.1	3904208	3904209	1.739e-13	-0.538495	1.24818e-08	+	LOC100652298	LOC100652298	5mC
NC_063281.1	519971	519972	1.05459e-13	-0.672439	8.02113e-09	+	LOC125386241	LOC125386241	5mC
NC_063275.1	13050789	13050790	1.57238e-13	-0.572215	1.14113e-08	+	LOC100651327	LOC100651327	5mC
NC_063276.1	1633780	1633781	1.77781e-13	-0.622986	1.2708e-08	+	LOC100642639	phtf	5mC
NC_063278.1	2789199	2789200	1.19544e-13	0.594175	8.9556e-09	-	LOC100645206	Usp10	5mC
NC_063283.1	4896854	4896855	1.13459e-13	0.632353	8.54877e-09	-	LOC100649713	LOC100649713	5mC
NC_063272.1	17654934	17654935	1.4439e-13	0.644444	1.05891e-08	-	LOC100642561	LOC100642561	5mC
NC_063279.1	13449466	13449467	4.62675e-13	-0.418182	2.97369e-08	+	LOC100649222	Pi3K68D	5mC
NC_063279.1	8409440	8409441	1.98016e-13	-0.51455	1.40012e-08	+	LOC100647633	LOC100647633	5mC
NC_063271.1	14244939	14244940	4.34781e-13	-0.636364	2.82393e-08	+	LOC100647292	Ubr3	5mC
NC_063283.1	6365261	6365262	1.83347e-13	0.666667	1.3079e-08	-	LOC100648261	Srp19	5mC
NC_063283.1	6365261	6365262	1.83347e-13	0.666667	1.3079e-08	-	LOC100647792	LOC100647792	5mC
NC_063277.1	2376795	2376796	1.91652e-13	0.561224	1.35788e-08	-	LOC100643368	LOC100643368	5mC
NC_063285.1	11545811	11545812	1.77256e-13	-0.553313	1.26878e-08	+	LOC100648695	arr	5mC
NC_063278.1	2060262	2060263	2.41943e-12	0.62561	1.30023e-07	-	LOC100651572	LOC100651572	5mC
NC_063272.1	18169181	18169182	1.19726e-13	0.561481	8.95639e-09	-	LOC100644515	LOC100644515	5mC
NC_063283.1	10810184	10810185	1.26911e-13	0.618524	9.43305e-09	-	LOC100643910	Rsod	5mC
NC_063283.1	10810184	10810185	1.26911e-13	0.618524	9.43305e-09	-	LOC105666544	LOC105666544	5mC
NC_063269.1	4644495	4644496	1.10719e-13	-0.739814	8.36036e-09	+	LOC100649435	LOC100649435	5mC
NC_063276.1	5343510	5343511	1.54656e-12	-0.597508	8.7129e-08	+	LOC100649141	LOC100649141	5mC
NC_063270.1	8969799	8969800	3.1297e-13	-0.54	2.1102e-08	+	LOC100646696	PIG-T	5mC
NC_063283.1	9224707	9224708	1.14938e-13	0.569744	8.63525e-09	-	LOC100642349	Nt5b	5mC
NC_063279.1	17556428	17556429	1.7605e-12	0.613636	9.82812e-08	-	LOC100643294	Set1	5mC
NC_063279.1	684627	684628	4.09325e-13	-0.722222	2.68304e-08	+	LOC100647348	LOC100647348	5mC
NC_063272.1	1121088	1121089	4.28015e-13	-0.446429	2.79388e-08	+	LOC100643917	LOC100643917	5mC
NC_063279.1	1945174	1945175	2.20558e-13	-0.483193	1.54799e-08	+	LOC100647865	LOC100647865	5mC
NC_063275.1	23277434	23277435	9.41243e-12	-0.65614	4.27118e-07	+	LOC100649998	MED23	5mC
NC_063279.1	8054608	8054609	4.28696e-13	-0.512195	2.79658e-08	+	LOC100648408	l(3)mbt	5mC
NC_063277.1	2454300	2454301	1.90853e-13	-0.618246	1.35369e-08	+	LOC100642571	skd	5mC
NC_063282.1	6956175	6956176	3.8198e-13	-0.490566	2.52918e-08	+	LOC100650786	unk	5mC
NC_063279.1	10331388	10331389	1.43935e-13	0.687626	1.05632e-08	-	LOC100642390	P5CDh1	5mC
NC_063273.1	7960661	7960662	1.40345e-13	0.657594	1.03506e-08	-	LOC100649878	LOC100649878	5mC
NC_063271.1	9890305	9890306	4.52074e-13	-0.5	2.91631e-08	+	LOC100642361	LOC100642361	5mC
NC_063271.1	9890305	9890306	4.52074e-13	-0.5	2.91631e-08	+	LOC100643683	LOC100643683	5mC
NC_063283.1	2864467	2864468	1.33705e-13	0.579587	9.89581e-09	-	LOC100651618	DCTN1-p150	5mC
NC_063279.1	16629512	16629513	1.32842e-11	-0.468636	5.76767e-07	+	LOC100651653	how	5mC
NC_063278.1	20389904	20389905	5.01078e-13	-0.5	3.19107e-08	+	LOC100645276	LOC100645276	5mC
NC_063284.1	7102422	7102423	1.40859e-13	-0.603801	1.03739e-08	+	LOC100647878	TBCB	5mC
NC_063276.1	5366894	5366895	1.46486e-13	0.601159	1.07203e-08	-	LOC100646865	LOC100646865	5mC
NC_063276.1	5366894	5366895	1.46486e-13	0.601159	1.07203e-08	-	LOC100645949	SppL	5mC
NC_063271.1	7101554	7101555	1.08721e-13	-0.88583	8.22138e-09	+	LOC100642991	nocte	5mC
NC_063279.1	6544691	6544692	4.75546e-13	-0.488372	3.04331e-08	+	LOC100652301	LOC100652301	5mC
NC_063273.1	1514672	1514673	1.29471e-11	-0.39886	5.63301e-07	+	LOC100642755	yata	5mC
NC_063271.1	9595804	9595805	1.25912e-13	0.642857	9.36552e-09	-	LOC100651597	Elp3	5mC
NC_063271.1	12947369	12947370	1.55198e-12	-0.560287	8.73872e-08	+	LOC100650433	Mcm7	5mC
NC_063271.1	10356107	10356108	1.3036e-13	-0.632237	9.67567e-09	+	LOC100645982	LOC100645982	5mC
NC_063270.1	17993365	17993366	1.86562e-13	0.626168	1.32812e-08	-	LOC100644120	LOC100644120	5mC
NC_063278.1	2258692	2258693	2.30846e-13	0.623188	1.60938e-08	-	LOC100649067	Lpin	5mC
NC_063272.1	9737497	9737498	3.61996e-12	-0.539236	1.85376e-07	+	LOC100651559	LOC100651559	5mC
NC_063274.1	14709623	14709624	2.06905e-13	-0.450609	1.45804e-08	+	LOC100649499	LOC100649499	5mC
NC_063275.1	18513571	18513572	2.6881e-12	-0.670949	1.42745e-07	+	LOC100645248	Rich	5mC
NC_063278.1	2837469	2837470	1.51522e-13	-0.721049	1.10579e-08	+	LOC100643491	DEF8	5mC
NC_063270.1	6695878	6695879	1.44876e-13	0.623775	1.06174e-08	-	LOC100644711	LOC100644711	5mC
NC_063276.1	8105726	8105727	1.90567e-13	-0.649009	1.35294e-08	+	LOC100645450	LOC100645450	5mC
NC_063270.1	9389378	9389379	2.10628e-13	-0.516808	1.48327e-08	+	LOC100649684	LOC100649684	5mC
NC_063278.1	20389905	20389906	4.07666e-11	-0.462089	1.56662e-06	+	LOC100645276	LOC100645276	5mC
NC_063271.1	12897477	12897478	1.34828e-13	0.68494	9.95782e-09	-	LOC100651950	LOC100651950	5mC
[truncated: 93,053 more rows]

[truncated: 4 more sheets: Table S6 - resveratrol DMS, Table S7 - rapamycin BP terms, Table S8 - resveratrol BP terms, Table S9 - experimental design]
